# Supplementary material for: Quinoline-2-carbaldehyde
Source: Acta Crystallogr Sect E Struct Rep Online. 2011 Sep 14;67(Pt 10):o2573. doi: 10.1107/S1600536811035653 (PMC3201271; doi:10.1107/S1600536811035653)
Supplement: Supplementary file 1 [file e-67-o2573-sup1.cif]

##############################################################################
#                                                                            #
# This CIF contains the data in a paper accepted for publication in          #
# Acta Crystallographica Section E. It conforms to the requirements of       #
# Notes for Authors for Acta Crystallographica Section E, and has been       #
# peer reviewed under the auspices of the IUCr Commission on Journals.       #
#                                                                            #
# Full details of the Crystallographic Information File format               #
# are given in the paper "The Crystallographic Information File (CIF):       #
# a New Standard Archive File for Crystallography" by S. R. Hall, F. H.      #
# Allen and I. D. Brown [Acta Cryst. (1991), A47, 655-685].                  #
#                                                                            #
# The current version of the core CIF dictionary is obtainable from          #
# ftp://ftp.iucr.org/pub/cif_core.dic.                                       #
#                                                                            #
# Software is freely available for graphical display of the structure(s)     #
# in this CIF. For information consult the CIF software page                 #
# http://www.iucr.org/resources/cif/software.                                #
#                                                                            #
# This file may be used for bona fide research purposes within the           #
# scientific community so long as proper attribution is given to the journal # 
# article from which it was obtained.                                        #
#                                                                            #
##############################################################################
data_I
_audit_creation_method     SHELXL-97
_chemical_name_systematic
;
Quinoline-2-carbaldehyde
;
_chemical_name_common     ?
_chemical_formula_moiety     'C10 H7 N O'
_chemical_formula_sum     'C10 H7 N O'
_chemical_formula_iupac     'C10 H7 N O'
_chemical_formula_weight     157.17
_chemical_melting_point     ?
_symmetry_cell_setting     monoclinic
_symmetry_space_group_name_H-M     'P 21/n'
_symmetry_space_group_name_Hall     '-P 2yn'
loop_
    _symmetry_equiv_pos_as_xyz
    'x, y, z'
    '-x+1/2, y+1/2, -z+1/2'
    '-x, -y, -z'
    'x-1/2, -y-1/2, z-1/2'
_cell_length_a     7.0639(7)
_cell_length_b     21.564(2)
_cell_length_c     10.6980(10)
_cell_angle_alpha     90.00
_cell_angle_beta     107.884(2)
_cell_angle_gamma     90.00
_cell_volume     1550.9(3)
_cell_formula_units_Z     8
_cell_measurement_reflns_used     17618
_cell_measurement_theta_min     2.21
_cell_measurement_theta_max     28.44
_cell_measurement_temperature     173(2)
_exptl_crystal_description     needle
_exptl_crystal_colour     orange
_exptl_crystal_size_max     0.16
_exptl_crystal_size_mid     0.09
_exptl_crystal_size_min     0.06
_exptl_crystal_density_diffrn     1.346
_exptl_crystal_density_meas     ?
_exptl_crystal_density_method     'not measured'
_exptl_crystal_F_000     656
_exptl_absorpt_coefficient_mu     0.088
_exptl_absorpt_correction_type     none
_exptl_special_details
;
Half sphere of data collected using the Bruker <i>SAINT</i> software package.
Crystal to detector distance = 45 mm; combination of \f and \w scans of 0.5\%,
40 s per \%, 2 iterations.
;
_diffrn_ambient_temperature     173(2)
_diffrn_radiation_type     MoK\a
_diffrn_radiation_wavelength     0.71073
_diffrn_radiation_source     'fine-focus sealed tube'
_diffrn_radiation_monochromator     graphite
_diffrn_measurement_device_type     'Bruker Kappa DUO APEXII'
_diffrn_measurement_method     '0.5\% \f scans and \w'
_diffrn_reflns_number     17618
_diffrn_reflns_av_R_equivalents     0.0548
_diffrn_reflns_av_sigmaI/netI     0.0466
_diffrn_reflns_theta_min     2.21
_diffrn_reflns_theta_max     28.44
_diffrn_reflns_theta_full     28.44
_diffrn_measured_fraction_theta_max     0.993
_diffrn_measured_fraction_theta_full     0.993
_diffrn_reflns_limit_h_min     -9
_diffrn_reflns_limit_h_max     9
_diffrn_reflns_limit_k_min     -28
_diffrn_reflns_limit_k_max     28
_diffrn_reflns_limit_l_min     -14
_diffrn_reflns_limit_l_max     14
_diffrn_standards_number     .
_diffrn_standards_interval_count     .
_diffrn_standards_interval_time     .
_diffrn_standards_decay_%     0
_refine_special_details
;
Refinement of <i>F</i>^2^ against ALL reflections. The weighted <i>R</i>-factor
<i>wR</i> and goodness of fit <i>S</i> are based on <i>F</i>^2^, conventional
<i>R</i>-factors <i>R</i> are based on <i>F</i>, with <i>F</i> set to zero for
negative <i>F</i>^2^. The threshold expression of <i>F</i>^2^ >
\s(<i>F</i>^2^) is used only for calculating <i>R</i>-factors(gt) <i>etc</i>.
and is not relevant to the choice of reflections for refinement.
<i>R</i>-factors based on <i>F</i>^2^ are statistically about twice as large
as those based on <i>F</i>, and <i>R</i>- factors based on ALL data will be
even larger.
;
_reflns_number_total     3887
_reflns_number_gt     2379
_reflns_threshold_expression     I>2\s(I)
_refine_ls_structure_factor_coef     Fsqd
_refine_ls_matrix_type     full
_refine_ls_R_factor_all     0.0910
_refine_ls_R_factor_gt     0.0451
_refine_ls_wR_factor_gt     0.0974
_refine_ls_wR_factor_ref     0.1166
_refine_ls_goodness_of_fit_ref     0.999
_refine_ls_restrained_S_all     0.999
_refine_ls_number_reflns     3887
_refine_ls_number_parameters     217
_refine_ls_number_restraints     0
_refine_ls_hydrogen_treatment     constr
_refine_ls_weighting_scheme     calc
_refine_ls_weighting_details
         'calc w=1/[\s^2^(Fo^2^)+(0.0455P)^2^+0.3641P] where P=(Fo^2^+2Fc^2^)/3'
_atom_sites_solution_hydrogens     geom
_atom_sites_solution_primary     direct
_atom_sites_solution_secondary     difmap
_refine_ls_shift/su_max     0.000
_refine_ls_shift/su_mean     0.000
_refine_diff_density_max     0.204
_refine_diff_density_min     -0.232
_refine_ls_extinction_method     none
_refine_ls_extinction_coef     .
loop_
    _atom_type_symbol
    _atom_type_description
    _atom_type_scat_dispersion_real
    _atom_type_scat_dispersion_imag
    _atom_type_scat_source
    'C' 'C' 0.0033 0.0016
                         'International Tables Vol C Tables 4.2.6.8 and 6.1.1.4'
    'H' 'H' 0.0000 0.0000
                         'International Tables Vol C Tables 4.2.6.8 and 6.1.1.4'
    'N' 'N' 0.0061 0.0033
                         'International Tables Vol C Tables 4.2.6.8 and 6.1.1.4'
    'O' 'O' 0.0106 0.0060
                         'International Tables Vol C Tables 4.2.6.8 and 6.1.1.4'
_computing_data_collection     'APEX2 (Bruker, 2006)'
_computing_cell_refinement     'SAINT (Bruker, 2006)'
_computing_data_reduction     'SAINT (Bruker, 2006)'
_computing_structure_solution     'SHELXS97 (Sheldrick, 2008)'
_computing_structure_refinement     'SHELXL97 (Sheldrick, 2008)'
_computing_molecular_graphics     'X-SEED (Barbour, 2001)'
_computing_publication_material     'SHELXL97 (Sheldrick, 2008)'
loop_
    _atom_site_type_symbol
    _atom_site_label
    _atom_site_fract_x
    _atom_site_fract_y
    _atom_site_fract_z
    _atom_site_U_iso_or_equiv
    _atom_site_adp_type
    _atom_site_calc_flag
    _atom_site_refinement_flags
    _atom_site_occupancy
    _atom_site_symmetry_multiplicity
    _atom_site_disorder_assembly
    _atom_site_disorder_group
    O O1A 0.2759(2) 0.51665(7) 0.83374(13) 0.0500(4) Uani d . 1 1 . .
    N N1A 0.25666(19) 0.46418(6) 0.52163(13) 0.0301(3) Uani d . 1 1 . .
    C C1A 0.2419(2) 0.48240(7) 0.39656(16) 0.0283(4) Uani d . 1 1 . .
    C C2A 0.2385(2) 0.43602(8) 0.30235(18) 0.0377(4) Uani d . 1 1 . .
    H H2A 0.2458 0.3935 0.3265 0.045 Uiso calc R 1 1 . .
    C C3A 0.2247(3) 0.45245(10) 0.17677(19) 0.0452(5) Uani d . 1 1 . .
    H H3A 0.2207 0.4211 0.1137 0.054 Uiso calc R 1 1 . .
    C C4A 0.2162(3) 0.51490(10) 0.13944(18) 0.0438(5) Uani d . 1 1 . .
    H H4A 0.2089 0.5254 0.0518 0.053 Uiso calc R 1 1 . .
    C C5A 0.2184(2) 0.56090(9) 0.22770(17) 0.0371(4) Uani d . 1 1 . .
    H H5A 0.2126 0.6031 0.2013 0.045 Uiso calc R 1 1 . .
    C C6A 0.2292(2) 0.54573(7) 0.35861(16) 0.0283(4) Uani d . 1 1 . .
    C C7A 0.2265(2) 0.59065(8) 0.45389(16) 0.0313(4) Uani d . 1 1 . .
    H H7A 0.2169 0.6335 0.4319 0.038 Uiso calc R 1 1 . .
    C C8A 0.2379(2) 0.57216(7) 0.57762(17) 0.0319(4) Uani d . 1 1 . .
    H H8A 0.2340 0.6017 0.6427 0.038 Uiso calc R 1 1 . .
    C C9A 0.2557(2) 0.50841(8) 0.60734(16) 0.0294(4) Uani d . 1 1 . .
    C C10A 0.2734(3) 0.48493(9) 0.74045(18) 0.0388(4) Uani d . 1 1 . .
    H H10A 0.2836 0.4413 0.7534 0.047 Uiso calc R 1 1 . .
    O O1B -0.60926(19) 0.21792(6) 0.27526(14) 0.0513(4) Uani d . 1 1 . .
    N N1B -0.1295(2) 0.27109(6) 0.43627(14) 0.0332(3) Uani d . 1 1 . .
    C C1B 0.0608(2) 0.25250(7) 0.50026(16) 0.0308(4) Uani d . 1 1 . .
    C C2B 0.2086(3) 0.29846(8) 0.54640(18) 0.0388(4) Uani d . 1 1 . .
    H H2B 0.1752 0.3411 0.5320 0.047 Uiso calc R 1 1 . .
    C C3B 0.4002(3) 0.28133(9) 0.61193(18) 0.0431(5) Uani d . 1 1 . .
    H H3B 0.4990 0.3123 0.6430 0.052 Uiso calc R 1 1 . .
    C C4B 0.4520(3) 0.21879(9) 0.63369(18) 0.0417(4) Uani d . 1 1 . .
    H H4B 0.5860 0.2078 0.6786 0.050 Uiso calc R 1 1 . .
    C C5B 0.3129(2) 0.17325(9) 0.59128(17) 0.0381(4) Uani d . 1 1 . .
    H H5B 0.3501 0.1310 0.6076 0.046 Uiso calc R 1 1 . .
    C C6B 0.1131(2) 0.18895(8) 0.52288(16) 0.0307(4) Uani d . 1 1 . .
    C C7B -0.0391(2) 0.14417(8) 0.47742(17) 0.0341(4) Uani d . 1 1 . .
    H H7B -0.0098 0.1013 0.4913 0.041 Uiso calc R 1 1 . .
    C C8B -0.2280(2) 0.16321(8) 0.41355(17) 0.0343(4) Uani d . 1 1 . .
    H H8B -0.3323 0.1339 0.3821 0.041 Uiso calc R 1 1 . .
    C C9B -0.2653(2) 0.22733(8) 0.39511(16) 0.0311(4) Uani d . 1 1 . .
    C C10B -0.4680(3) 0.25053(9) 0.32446(18) 0.0408(4) Uani d . 1 1 . .
    H H10B -0.4873 0.2941 0.3177 0.049 Uiso calc R 1 1 . .
loop_
    _atom_site_aniso_label
    _atom_site_aniso_U_11
    _atom_site_aniso_U_22
    _atom_site_aniso_U_33
    _atom_site_aniso_U_12
    _atom_site_aniso_U_13
    _atom_site_aniso_U_23
    O1A 0.0461(8) 0.0728(10) 0.0322(7) -0.0039(7) 0.0137(6) -0.0042(7)
    N1A 0.0271(7) 0.0288(7) 0.0334(8) -0.0013(5) 0.0079(6) -0.0005(6)
    C1A 0.0212(7) 0.0318(9) 0.0314(9) -0.0018(6) 0.0075(6) -0.0042(7)
    C2A 0.0332(9) 0.0373(10) 0.0425(11) -0.0025(7) 0.0114(8) -0.0097(8)
    C3A 0.0361(10) 0.0611(13) 0.0397(11) -0.0047(9) 0.0134(8) -0.0192(9)
    C4A 0.0320(9) 0.0678(14) 0.0311(10) -0.0047(9) 0.0092(7) -0.0011(9)
    C5A 0.0290(9) 0.0481(11) 0.0340(10) -0.0020(7) 0.0092(7) 0.0042(8)
    C6A 0.0208(7) 0.0331(9) 0.0305(9) -0.0011(6) 0.0073(6) 0.0014(7)
    C7A 0.0295(8) 0.0270(8) 0.0373(10) -0.0005(6) 0.0104(7) 0.0017(7)
    C8A 0.0300(8) 0.0306(9) 0.0354(10) -0.0021(7) 0.0105(7) -0.0063(7)
    C9A 0.0238(8) 0.0341(9) 0.0301(9) -0.0023(6) 0.0079(6) -0.0011(7)
    C10A 0.0330(9) 0.0471(11) 0.0349(10) -0.0033(8) 0.0085(8) 0.0042(8)
    O1B 0.0357(7) 0.0547(9) 0.0539(9) 0.0027(6) -0.0004(6) -0.0062(7)
    N1B 0.0370(8) 0.0289(7) 0.0336(8) 0.0015(6) 0.0107(6) -0.0016(6)
    C1B 0.0350(9) 0.0304(8) 0.0290(9) -0.0007(7) 0.0129(7) -0.0026(7)
    C2B 0.0439(10) 0.0333(9) 0.0406(10) -0.0082(8) 0.0148(8) -0.0047(8)
    C3B 0.0397(10) 0.0475(11) 0.0424(11) -0.0155(8) 0.0131(8) -0.0071(9)
    C4B 0.0307(9) 0.0530(12) 0.0396(10) -0.0016(8) 0.0081(8) -0.0013(9)
    C5B 0.0341(9) 0.0399(10) 0.0394(10) 0.0017(8) 0.0101(8) 0.0023(8)
    C6B 0.0312(8) 0.0321(9) 0.0299(9) -0.0014(7) 0.0110(7) -0.0001(7)
    C7B 0.0360(9) 0.0257(8) 0.0398(10) 0.0009(7) 0.0107(8) 0.0010(7)
    C8B 0.0324(9) 0.0306(9) 0.0386(10) -0.0026(7) 0.0091(7) -0.0036(7)
    C9B 0.0325(8) 0.0310(9) 0.0296(9) 0.0025(7) 0.0090(7) -0.0013(7)
    C10B 0.0404(10) 0.0376(10) 0.0413(11) 0.0068(8) 0.0080(8) 0.0000(8)
_geom_special_details
;
All e.s.d.'s (except the e.s.d. in the dihedral angle between two l.s. planes)
are estimated using the full covariance matrix. The cell e.s.d.'s are taken
into account individually in the estimation of e.s.d.'s in distances, angles
and torsion angles; correlations between e.s.d.'s in cell parameters are only
used when they are defined by crystal symmetry. An approximate (isotropic)
treatment of cell e.s.d.'s is used for estimating e.s.d.'s involving l.s.
planes.
;
loop_
    _geom_bond_atom_site_label_1
    _geom_bond_atom_site_label_2
    _geom_bond_site_symmetry_2
    _geom_bond_distance
    _geom_bond_publ_flag
    O1A C10A . 1.206(2) ?
    N1A C9A . 1.325(2) ?
    N1A C1A . 1.367(2) ?
    C1A C2A . 1.415(2) ?
    C1A C6A . 1.420(2) ?
    C2A C3A . 1.364(3) ?
    C2A H2A . 0.9500 ?
    C3A C4A . 1.401(3) ?
    C3A H3A . 0.9500 ?
    C4A C5A . 1.366(3) ?
    C4A H4A . 0.9500 ?
    C5A C6A . 1.417(2) ?
    C5A H5A . 0.9500 ?
    C6A C7A . 1.410(2) ?
    C7A C8A . 1.361(2) ?
    C7A H7A . 0.9500 ?
    C8A C9A . 1.408(2) ?
    C8A H8A . 0.9500 ?
    C9A C10A . 1.480(2) ?
    C10A H10A . 0.9500 ?
    O1B C10B . 1.202(2) ?
    N1B C9B . 1.321(2) ?
    N1B C1B . 1.368(2) ?
    C1B C2B . 1.414(2) ?
    C1B C6B . 1.420(2) ?
    C2B C3B . 1.370(3) ?
    C2B H2B . 0.9500 ?
    C3B C4B . 1.398(3) ?
    C3B H3B . 0.9500 ?
    C4B C5B . 1.364(2) ?
    C4B H4B . 0.9500 ?
    C5B C6B . 1.417(2) ?
    C5B H5B . 0.9500 ?
    C6B C7B . 1.416(2) ?
    C7B C8B . 1.362(2) ?
    C7B H7B . 0.9500 ?
    C8B C9B . 1.410(2) ?
    C8B H8B . 0.9500 ?
    C9B C10B . 1.485(2) ?
    C10B H10B . 0.9500 ?
loop_
    _geom_angle_atom_site_label_1
    _geom_angle_atom_site_label_2
    _geom_angle_atom_site_label_3
    _geom_angle_site_symmetry_1
    _geom_angle_site_symmetry_3
    _geom_angle
    _geom_angle_publ_flag
    C9A N1A C1A . . 117.09(14) ?
    N1A C1A C2A . . 118.25(15) ?
    N1A C1A C6A . . 122.37(14) ?
    C2A C1A C6A . . 119.38(15) ?
    C3A C2A C1A . . 119.90(17) ?
    C3A C2A H2A . . 120.1 ?
    C1A C2A H2A . . 120.1 ?
    C2A C3A C4A . . 120.97(18) ?
    C2A C3A H3A . . 119.5 ?
    C4A C3A H3A . . 119.5 ?
    C5A C4A C3A . . 120.70(18) ?
    C5A C4A H4A . . 119.7 ?
    C3A C4A H4A . . 119.7 ?
    C4A C5A C6A . . 120.07(17) ?
    C4A C5A H5A . . 120.0 ?
    C6A C5A H5A . . 120.0 ?
    C7A C6A C5A . . 123.16(16) ?
    C7A C6A C1A . . 117.88(15) ?
    C5A C6A C1A . . 118.96(15) ?
    C8A C7A C6A . . 119.46(15) ?
    C8A C7A H7A . . 120.3 ?
    C6A C7A H7A . . 120.3 ?
    C7A C8A C9A . . 118.70(15) ?
    C7A C8A H8A . . 120.6 ?
    C9A C8A H8A . . 120.6 ?
    N1A C9A C8A . . 124.46(15) ?
    N1A C9A C10A . . 113.76(15) ?
    C8A C9A C10A . . 121.78(15) ?
    O1A C10A C9A . . 125.30(18) ?
    O1A C10A H10A . . 117.4 ?
    C9A C10A H10A . . 117.4 ?
    C9B N1B C1B . . 117.33(14) ?
    N1B C1B C2B . . 118.42(15) ?
    N1B C1B C6B . . 122.15(14) ?
    C2B C1B C6B . . 119.42(15) ?
    C3B C2B C1B . . 119.80(17) ?
    C3B C2B H2B . . 120.1 ?
    C1B C2B H2B . . 120.1 ?
    C2B C3B C4B . . 120.84(17) ?
    C2B C3B H3B . . 119.6 ?
    C4B C3B H3B . . 119.6 ?
    C5B C4B C3B . . 120.90(17) ?
    C5B C4B H4B . . 119.5 ?
    C3B C4B H4B . . 119.5 ?
    C4B C5B C6B . . 120.08(17) ?
    C4B C5B H5B . . 120.0 ?
    C6B C5B H5B . . 120.0 ?
    C7B C6B C5B . . 123.05(15) ?
    C7B C6B C1B . . 117.98(15) ?
    C5B C6B C1B . . 118.96(15) ?
    C8B C7B C6B . . 119.36(15) ?
    C8B C7B H7B . . 120.3 ?
    C6B C7B H7B . . 120.3 ?
    C7B C8B C9B . . 118.56(15) ?
    C7B C8B H8B . . 120.7 ?
    C9B C8B H8B . . 120.7 ?
    N1B C9B C8B . . 124.62(15) ?
    N1B C9B C10B . . 114.65(15) ?
    C8B C9B C10B . . 120.73(15) ?
    O1B C10B C9B . . 124.52(17) ?
    O1B C10B H10B . . 117.7 ?
    C9B C10B H10B . . 117.7 ?
loop_
    _geom_torsion_atom_site_label_1
    _geom_torsion_atom_site_label_2
    _geom_torsion_atom_site_label_3
    _geom_torsion_atom_site_label_4
    _geom_torsion_site_symmetry_1
    _geom_torsion_site_symmetry_2
    _geom_torsion_site_symmetry_3
    _geom_torsion_site_symmetry_4
    _geom_torsion
    _geom_torsion_publ_flag
    C9A N1A C1A C2A . . . . -178.72(14) ?
    C9A N1A C1A C6A . . . . 1.0(2) ?
    N1A C1A C2A C3A . . . . -179.74(15) ?
    C6A C1A C2A C3A . . . . 0.5(2) ?
    C1A C2A C3A C4A . . . . 0.8(3) ?
    C2A C3A C4A C5A . . . . -1.1(3) ?
    C3A C4A C5A C6A . . . . 0.0(3) ?
    C4A C5A C6A C7A . . . . -178.22(16) ?
    C4A C5A C6A C1A . . . . 1.3(2) ?
    N1A C1A C6A C7A . . . . -1.7(2) ?
    C2A C1A C6A C7A . . . . 178.00(15) ?
    N1A C1A C6A C5A . . . . 178.70(14) ?
    C2A C1A C6A C5A . . . . -1.6(2) ?
    C5A C6A C7A C8A . . . . -179.86(15) ?
    C1A C6A C7A C8A . . . . 0.6(2) ?
    C6A C7A C8A C9A . . . . 1.1(2) ?
    C1A N1A C9A C8A . . . . 0.9(2) ?
    C1A N1A C9A C10A . . . . -179.66(13) ?
    C7A C8A C9A N1A . . . . -2.0(2) ?
    C7A C8A C9A C10A . . . . 178.60(15) ?
    N1A C9A C10A O1A . . . . 179.95(16) ?
    C8A C9A C10A O1A . . . . -0.6(3) ?
    C9B N1B C1B C2B . . . . -179.40(16) ?
    C9B N1B C1B C6B . . . . -0.2(2) ?
    N1B C1B C2B C3B . . . . 179.39(16) ?
    C6B C1B C2B C3B . . . . 0.2(3) ?
    C1B C2B C3B C4B . . . . 0.2(3) ?
    C2B C3B C4B C5B . . . . -0.6(3) ?
    C3B C4B C5B C6B . . . . 0.7(3) ?
    C4B C5B C6B C7B . . . . -179.28(17) ?
    C4B C5B C6B C1B . . . . -0.4(3) ?
    N1B C1B C6B C7B . . . . -0.3(2) ?
    C2B C1B C6B C7B . . . . 178.91(16) ?
    N1B C1B C6B C5B . . . . -179.26(15) ?
    C2B C1B C6B C5B . . . . -0.1(2) ?
    C5B C6B C7B C8B . . . . 179.36(17) ?
    C1B C6B C7B C8B . . . . 0.4(2) ?
    C6B C7B C8B C9B . . . . -0.1(3) ?
    C1B N1B C9B C8B . . . . 0.6(3) ?
    C1B N1B C9B C10B . . . . -179.01(15) ?
    C7B C8B C9B N1B . . . . -0.4(3) ?
    C7B C8B C9B C10B . . . . 179.14(16) ?
    N1B C9B C10B O1B . . . . 176.94(18) ?
    C8B C9B C10B O1B . . . . -2.6(3) ?
loop_
    _geom_hbond_atom_site_label_D
    _geom_hbond_atom_site_label_H
    _geom_hbond_atom_site_label_A
    _geom_hbond_site_symmetry_A
    _geom_hbond_distance_DH
    _geom_hbond_distance_HA
    _geom_hbond_distance_DA
    _geom_hbond_angle_DHA
    C4A H4A O1A 1_554 0.95 2.53 3.424(2) 158
data_global
_journal_date_recd_electronic     2011-08-29
_journal_date_accepted     2011-09-01
_journal_name_full     'Acta Crystallographica, Section E'
_journal_year     2011
_journal_volume     67
_journal_issue     10
_journal_page_first     o2573
_journal_page_last     o2573
_journal_paper_category     QO
_journal_coeditor_code     HB6393
_publ_contact_author_name     'Martin O Onani'
_publ_contact_author_address
;
University of the Western Cape
Cape Town
Bellville 7535
South Africa
;
_publ_contact_author_email     'monani@uwc.ac.za'
_publ_contact_author_fax     '+27219591400'
_publ_contact_author_phone     '+27219593050'
_publ_section_title
;
Quinoline-2-carbaldehyde
;
loop_
    _publ_author_name
    _publ_author_footnote
    _publ_author_address
    'Motswainyana, William M.' .
;
University of the Western Cape
Cape Town
Bellville 7535
South Africa
;
    'Onani, Martin O.' .
;
University of the Western Cape
Cape Town
Bellville 7535
South Africa
;
