# Supplementary material for: Quinoline-2-carbaldehyde
Source: Acta Crystallogr Sect E Struct Rep Online. 2011 Sep 14;67(Pt 10):o2573. doi: 10.1107/S1600536811035653 (PMC3201271; doi:10.1107/S1600536811035653)
Supplement: Supplementary file 2 [file e-67-o2573-Isup2.hkl]

# 
# h,k,l, Fc-squared, Fo-squared, sigma(Fo-squared) and status flag 
# 
data_I
_shelx_title ' 1w139 in P2(1)/n' 
_shelx_refln_list_code          4 
_shelx_F_calc_maximum      219.31 
_exptl_crystal_F_000       656.00 
_reflns_d_resolution_high  0.7462 
 
loop_ 
 _symmetry_equiv_pos_as_xyz 
 'x, y, z' 
 '-x+1/2, y+1/2, -z+1/2' 
 '-x, -y, -z' 
 'x-1/2, -y-1/2, z-1/2' 
 
_cell_length_a     7.0639 
_cell_length_b    21.5643 
_cell_length_c    10.6980 
_cell_angle_alpha  90.000 
_cell_angle_beta  107.884 
_cell_angle_gamma  90.000 
 
_shelx_F_squared_multiplier     1.000 
 
loop_ 
 _refln_index_h 
 _refln_index_k 
 _refln_index_l 
 _refln_F_squared_calc 
 _refln_F_squared_meas 
 _refln_F_squared_sigma 
 _refln_observed_status 
   2   0   0    42262.85    42768.73    739.15 o 
   4   0   0     8393.22     8479.36    151.40 o 
   6   0   0     2871.27     2663.26     52.96 o 
   8   0   0      391.44      347.18     13.54 o 
   2   1   0     2266.47     2247.69     24.85 o 
   3   1   0     1173.98     1221.51     16.71 o 
   4   1   0        7.96        9.03      6.04 o 
   5   1   0      290.42      284.54      7.12 o 
   6   1   0       11.30        4.94      4.03 o 
   7   1   0      142.02      126.51      6.05 o 
   8   1   0        7.41        0.88      4.54 o 
   1   2   0      369.16      362.09      5.10 o 
   2   2   0    34122.96    34236.66    391.60 o 
   3   2   0       48.54       56.80      2.52 o 
   4   2   0     7191.15     7609.87     88.59 o 
   5   2   0      105.16      102.37      4.93 o 
   6   2   0      488.16      456.77      9.79 o 
   7   2   0        3.02        8.88      4.88 o 
   8   2   0      170.09      136.14      6.55 o 
   1   3   0        5.06       -1.66      2.26 o 
   2   3   0       63.40       62.44      2.45 o 
   3   3   0      513.27      557.70      8.03 o 
   4   3   0      184.08      183.04      5.26 o 
   5   3   0       12.50        8.72      3.33 o 
   6   3   0      724.22      673.94     16.07 o 
   7   3   0        2.64        5.96      4.09 o 
   8   3   0       33.14       28.72      5.01 o 
   0   4   0    37433.73    35988.46    760.31 o 
   1   4   0      407.50      368.88      8.05 o 
   2   4   0     2485.90     2638.32     31.21 o 
   3   4   0     1817.78     1942.74     23.68 o 
   4   4   0      580.20      602.14      9.89 o 
   5   4   0      246.79      216.07      6.30 o 
   6   4   0      722.24      723.12     25.01 o 
   7   4   0        0.13        0.05      4.13 o 
   8   4   0      107.79      105.25     14.59 o 
   1   5   0      346.22      336.04      7.12 o 
   2   5   0      229.13      232.29      4.58 o 
   3   5   0        8.64        5.28      2.15 o 
   4   5   0       51.57       59.60      3.70 o 
   5   5   0        8.80       15.74      3.64 o 
   6   5   0      252.59      224.58      7.03 o 
   7   5   0       15.67       12.77      4.33 o 
   8   5   0       50.78       56.72      7.52 o 
   0   6   0       29.18       22.20      4.73 o 
   1   6   0        9.60        8.37      2.31 o 
   2   6   0     1967.16     1959.67     25.72 o 
   3   6   0     2004.19     2104.80     25.73 o 
   4   6   0      109.64      130.50      4.00 o 
   5   6   0       80.23       78.79      4.82 o 
   6   6   0        7.38        0.57      3.83 o 
   7   6   0       35.48       31.07      4.67 o 
   8   6   0        1.01        1.44      4.65 o 
   1   7   0     2205.10     2189.85     31.03 o 
   2   7   0       36.85       37.03      3.53 o 
   3   7   0      381.59      393.94      6.80 o 
   4   7   0        0.41       -0.91      2.32 o 
   5   7   0      368.34      359.94      7.86 o 
   6   7   0      272.33      229.74      7.05 o 
   7   7   0      246.74      213.50      7.44 o 
   8   7   0        0.77        5.11      4.67 o 
   0   8   0        1.68        7.02      4.09 o 
   1   8   0      880.60      796.70     11.50 o 
   2   8   0     1291.72     1328.03     18.39 o 
   3   8   0      109.76      139.27      4.16 o 
   4   8   0        7.95        6.76      2.57 o 
   5   8   0      123.19      137.05      6.21 o 
   6   8   0        0.18        0.59      5.20 o 
   7   8   0       28.55       27.33      5.09 o 
   8   8   0        5.15        9.73      6.85 o 
   1   9   0      603.11      629.09      9.73 o 
   2   9   0        5.00        5.74      2.68 o 
   3   9   0       20.25       26.47      2.79 o 
   4   9   0       20.87       14.60      2.84 o 
   5   9   0      195.36      211.51      7.42 o 
   6   9   0       33.00       32.68      4.42 o 
   7   9   0       41.03       37.43      5.29 o 
   8   9   0        0.75        9.50      6.79 o 
   0  10   0       89.93      101.99      5.42 o 
   1  10   0      200.49      218.91      5.58 o 
   2  10   0      122.22      140.78      5.75 o 
   3  10   0      484.75      504.05      8.45 o 
   4  10   0      223.12      199.26      5.36 o 
   5  10   0      110.24      106.06      5.63 o 
   6  10   0        0.05        1.66      4.26 o 
   7  10   0       18.92       20.58      4.79 o 
   8  10   0        9.22       10.63      7.13 o 
   1  11   0      405.93      460.06      8.92 o 
   2  11   0       26.75       24.08      3.40 o 
   3  11   0      182.28      194.56      5.59 o 
   4  11   0      446.62      411.37      7.82 o 
   5  11   0       25.61       21.60      4.92 o 
   6  11   0       18.61       19.72      4.73 o 
   7  11   0        1.26       -3.23      4.45 o 
   8  11   0       22.49       23.51      7.50 o 
   0  12   0       26.67       27.96      4.21 o 
   1  12   0      101.06      113.71      9.41 o 
   2  12   0       44.43       38.35      3.78 o 
   3  12   0       39.82       32.77      5.33 o 
   4  12   0      231.32      254.15      6.80 o 
   5  12   0       42.87       35.08      4.47 o 
   6  12   0        0.25       -4.37      4.37 o 
   7  12   0        0.89        3.13      4.71 o 
   8  12   0        4.09        4.34      7.23 o 
   1  13   0      144.69      163.12      5.28 o 
   2  13   0      349.99      331.88      7.98 o 
   3  13   0       42.40       46.97      4.37 o 
   4  13   0      751.75      727.01     12.54 o 
   5  13   0       89.77       93.49      6.38 o 
   6  13   0       12.15        2.44      5.35 o 
   7  13   0       17.98       27.92      4.99 o 
   8  13   0       19.82       15.19      7.54 o 
   0  14   0      342.88      356.08     10.48 o 
   1  14   0      100.23       82.41      4.29 o 
   2  14   0       18.02       25.14      4.27 o 
   3  14   0        0.12       -2.66      3.69 o 
   4  14   0        0.03        4.55      3.64 o 
   5  14   0       31.66       34.40      5.40 o 
   6  14   0       48.82       46.94      6.15 o 
   7  14   0       21.13       29.28      5.69 o 
   1  15   0      130.84      126.07      5.37 o 
   2  15   0      796.95      753.66     15.43 o 
   3  15   0        1.13        4.25      3.86 o 
   4  15   0      342.47      324.83     10.90 o 
   5  15   0       33.28       30.57      5.62 o 
   6  15   0        2.74       -4.70     13.04 o 
   7  15   0       24.30       27.00      7.51 o 
   0  16   0       98.29       88.60      8.73 o 
   1  16   0        7.88        4.16      3.42 o 
   2  16   0       24.06       13.44      6.42 o 
   3  16   0      159.39      171.24      6.75 o 
   4  16   0        6.49       13.13      4.08 o 
   5  16   0       58.51       56.67      6.13 o 
   6  16   0       13.51       12.74      5.24 o 
   7  16   0       35.36       46.29      7.86 o 
   1  17   0       75.25       87.43      4.96 o 
   2  17   0      668.16      623.13     14.07 o 
   3  17   0        3.69       11.46      4.88 o 
   4  17   0       73.49       74.56      5.19 o 
   5  17   0        8.06        7.33      5.45 o 
   6  17   0        0.25       -2.15      5.03 o 
   7  17   0        0.02        8.03      8.08 o 
   0  18   0       44.13       44.47      6.36 o 
   1  18   0      202.65      210.29      8.26 o 
   2  18   0      188.44      155.78      7.42 o 
   3  18   0        1.27        0.39      4.79 o 
   4  18   0        9.53       11.81      5.82 o 
   5  18   0        5.67        9.64      5.45 o 
   6  18   0       14.22       11.71      5.85 o 
   7  18   0        0.18        7.82      8.29 o 
   1  19   0        4.58        0.56      4.24 o 
   2  19   0      357.33      325.84     10.39 o 
   3  19   0        0.28       -1.58      4.79 o 
   4  19   0       10.71        1.44      4.70 o 
   5  19   0        0.37       -0.51      5.64 o 
   6  19   0        1.13        2.27      5.58 o 
   0  20   0       15.40       14.12      5.32 o 
   1  20   0       12.79        7.99      4.42 o 
   2  20   0      104.77      107.26      7.02 o 
   3  20   0        2.77        6.55      5.25 o 
   4  20   0       31.31       39.19     12.09 o 
   5  20   0       13.06       10.22      6.64 o 
   6  20   0        7.06        4.25      5.89 o 
   1  21   0       46.13       35.62      5.06 o 
   2  21   0      156.26      138.76      8.06 o 
   3  21   0       19.26        5.45      5.35 o 
   4  21   0       12.21        5.82      5.14 o 
   5  21   0       11.93       -2.67      6.51 o 
   6  21   0        7.64        2.41      6.01 o 
   0  22   0        0.73        3.16      7.81 o 
   1  22   0        4.71        5.51      4.66 o 
   2  22   0        0.80        3.80      5.29 o 
   3  22   0       17.25       12.27      5.79 o 
   4  22   0       55.62       82.06      6.67 o 
   5  22   0        2.22       12.47      6.75 o 
   1  23   0       22.25        9.38      5.06 o 
   2  23   0       36.96       37.70      5.76 o 
   3  23   0        1.13       -5.27      5.57 o 
   4  23   0       44.33       63.95      7.23 o 
   5  23   0        1.07        0.07      6.75 o 
   0  24   0       20.23       13.06      8.82 o 
   1  24   0      120.23      129.07      8.62 o 
   2  24   0        2.04        6.45      5.15 o 
   3  24   0       39.57       38.39      6.65 o 
   4  24   0        8.60       17.21      6.48 o 
   1  25   0        1.73        1.78      6.09 o 
   2  25   0        0.06       -2.73      5.20 o 
   3  25   0        8.10        8.90      6.27 o 
   4  25   0       45.23       72.75      9.63 o 
   0  26   0       23.50       22.18     11.12 o 
   1  26   0        0.11       -2.78      6.28 o 
   2  26   0        1.82        1.39      6.40 o 
   3  26   0        9.76        4.47      5.44 o 
   1  27   0       11.86       16.06      6.81 o 
   2  27   0        0.89       -4.64      7.14 o 
   3  27   0        0.40       -1.63      6.32 o 
   0  28   0        0.00       11.24     10.00 o 
   1  28   0       26.43       30.01      7.66 o 
   2  28   0      121.37      153.17     10.23 o 
  -9   0   1       60.17       62.85     11.82 o 
  -7   0   1       15.49       16.62      8.05 o 
  -5   0   1       53.67       55.55      5.39 o 
  -3   0   1        1.42       -2.42      2.42 o 
  -1   0   1     1652.20     1555.31     28.56 o 
   1   0   1      460.79      499.49     10.47 o 
   3   0   1      401.75      412.22      8.68 o 
   5   0   1       23.64       20.93     13.52 o 
   7   0   1      135.31      132.32      9.50 o 
  -9   1   1      121.46      116.08      9.60 o 
  -8   1   1      894.81      787.39     19.42 o 
  -7   1   1        7.53       16.40      4.44 o 
  -6   1   1     1753.58     1659.57     23.97 o 
  -5   1   1       26.38       29.74      3.24 o 
  -4   1   1     3497.90     3586.93     46.36 o 
  -3   1   1      984.56     1025.53     13.10 o 
  -2   1   1    10053.74    10203.41    137.40 o 
  -1   1   1        6.72        3.62      1.51 o 
   0   1   1     1416.98     1286.71     13.31 o 
   1   1   1       44.52       51.53      2.87 o 
   2   1   1      358.61      390.24      5.70 o 
   3   1   1      756.02      833.72     10.43 o 
   4   1   1        9.33        5.88      2.22 o 
   5   1   1       38.57       33.58      4.02 o 
   6   1   1       10.36       10.45      4.12 o 
   7   1   1       12.94       18.61      4.77 o 
   8   1   1       17.26       19.96      5.25 o 
  -9   2   1        3.64       -1.86      6.87 o 
  -8   2   1       37.76       31.45      7.01 o 
  -7   2   1       34.09       35.30      4.73 o 
  -6   2   1      122.92      115.81      5.50 o 
  -5   2   1       85.53       93.68      4.18 o 
  -4   2   1       34.17       23.32      3.10 o 
  -3   2   1      790.95      824.67     13.47 o 
  -2   2   1        1.50       -0.12      2.19 o 
  -1   2   1     4189.13     4081.91     55.46 o 
   0   2   1      116.83       96.66      2.08 o 
   1   2   1     1655.43     1552.40     18.62 o 
   2   2   1        5.64        9.10      1.95 o 
   3   2   1        0.51       -2.03      2.03 o 
   4   2   1        0.09        1.22      2.02 o 
   5   2   1      394.54      370.39      9.36 o 
   6   2   1       47.91       40.79      4.59 o 
   7   2   1        2.81       -3.05      4.35 o 
   8   2   1       38.97       49.25      5.71 o 
  -9   3   1       21.39       14.64      7.38 o 
  -8   3   1      280.02      230.64     10.72 o 
  -7   3   1        0.03        0.17      4.10 o 
  -6   3   1     1388.88     1310.29     20.41 o 
  -5   3   1      233.04      236.42      8.78 o 
  -4   3   1     3093.45     3211.57     41.83 o 
  -3   3   1       45.93       52.00      1.96 o 
  -2   3   1     1469.40     1417.34     27.75 o 
  -1   3   1      437.60      376.64      5.16 o 
   0   3   1     6346.27     5882.78     67.09 o 
   1   3   1     1299.90     1137.23     15.12 o 
   2   3   1       13.70       27.37      2.61 o 
   3   3   1      227.95      270.63      4.91 o 
   4   3   1       72.79       77.95      2.88 o 
   5   3   1      124.57      115.62      9.91 o 
   6   3   1       78.51       65.38      5.16 o 
   7   3   1       12.21       18.65      4.97 o 
   8   3   1        0.03       -1.88      4.84 o 
  -9   4   1        0.09       -7.03      7.03 o 
  -8   4   1      120.89      103.51      8.51 o 
  -7   4   1       51.09       49.96      4.68 o 
  -6   4   1     1284.88     1183.37     18.18 o 
  -5   4   1       12.27       12.59      3.00 o 
  -4   4   1      515.17      527.54      9.77 o 
  -3   4   1      533.50      518.77      6.90 o 
  -2   4   1      532.12      517.72      9.62 o 
  -1   4   1       59.48       55.80      2.47 o 
   0   4   1      750.44      726.35      9.19 o 
   1   4   1     1510.95     1381.92     16.98 o 
   2   4   1      152.73      169.54      4.17 o 
   3   4   1       12.49       12.02      2.20 o 
   4   4   1      215.08      204.02      5.11 o 
   5   4   1      457.36      465.10      8.56 o 
   6   4   1      164.23      150.31      7.47 o 
   7   4   1       17.15        9.89      4.59 o 
   8   4   1       13.36       10.64      5.18 o 
  -9   5   1        7.66        8.74      7.06 o 
  -8   5   1      128.62      104.26      8.31 o 
  -7   5   1       39.29       29.31      6.17 o 
  -6   5   1        6.89       -3.70      3.70 o 
  -5   5   1      104.83       93.34      4.76 o 
  -4   5   1        2.02        3.51      2.44 o 
  -3   5   1      108.05      134.94      3.44 o 
  -2   5   1       76.37       80.16      2.83 o 
  -1   5   1      236.05      201.10      4.78 o 
   0   5   1      344.86      336.62      5.15 o 
   1   5   1      337.09      322.47      5.98 o 
   2   5   1     1316.40     1303.24     16.59 o 
   3   5   1        9.29       16.74      2.45 o 
   4   5   1       51.10       50.25      4.03 o 
   5   5   1      690.90      678.92     11.87 o 
   6   5   1        0.79       -4.01      4.01 o 
   7   5   1        2.18       -0.69      4.46 o 
   8   5   1       26.98       33.29      5.40 o 
  -8   6   1        3.82        1.09      6.16 o 
  -7   6   1       16.24        6.54      5.91 o 
  -6   6   1       83.38       79.65      4.91 o 
  -5   6   1        8.25        7.49      3.38 o 
  -4   6   1       40.67       39.97      2.90 o 
  -3   6   1      511.45      548.44     10.33 o 
  -2   6   1      264.23      265.33      5.58 o 
  -1   6   1     3081.88     2938.32     40.36 o 
   0   6   1      136.92      132.27      3.66 o 
   1   6   1     2248.61     2206.16     26.53 o 
   2   6   1      687.04      753.37     10.56 o 
   3   6   1     1738.54     1718.54     20.08 o 
   4   6   1      208.16      193.22      5.11 o 
   5   6   1       65.52       65.47      4.34 o 
   6   6   1        8.80       11.98      6.21 o 
   7   6   1       64.27       63.44      5.55 o 
   8   6   1       18.11       19.43      5.23 o 
  -8   7   1        1.83        3.76      6.25 o 
  -7   7   1       42.96       34.35      6.22 o 
  -6   7   1      119.51      127.10      8.36 o 
  -5   7   1       21.85       20.70      3.45 o 
  -4   7   1        2.70        2.17      2.53 o 
  -3   7   1      381.50      386.25      7.52 o 
  -2   7   1      978.55     1039.01     15.81 o 
  -1   7   1     5195.87     4928.68     67.10 o 
   0   7   1     3125.38     3145.76     39.68 o 
   1   7   1     2339.95     2341.69     30.37 o 
   2   7   1        4.69        6.25      2.46 o 
   3   7   1      672.29      668.83      9.21 o 
   4   7   1       94.11      101.81      4.02 o 
   5   7   1       26.14       16.43      4.37 o 
   6   7   1      105.35       86.58      5.86 o 
   7   7   1       26.00       21.57      4.81 o 
   8   7   1        9.43       21.46      5.22 o 
  -8   8   1        0.20        5.37      6.47 o 
  -7   8   1        6.68       11.53      5.86 o 
  -6   8   1       13.38       10.60      3.51 o 
  -5   8   1      229.77      229.07      7.34 o 
  -4   8   1      242.63      242.12      5.40 o 
  -3   8   1      111.06      104.64      5.02 o 
  -2   8   1      249.48      256.32      5.36 o 
  -1   8   1     2909.26     2882.29     44.76 o 
   0   8   1      209.87      194.83      4.70 o 
   1   8   1     1131.82     1064.58     13.86 o 
   2   8   1      918.16      988.44     13.45 o 
   3   8   1      711.54      748.77     10.10 o 
   4   8   1        8.28        6.74      2.87 o 
   5   8   1      348.60      342.28      8.18 o 
   6   8   1       19.08       11.67      4.70 o 
   7   8   1       44.89       33.19      5.20 o 
   8   8   1       36.87       33.02      5.56 o 
  -8   9   1        0.99       -5.00      6.50 o 
  -7   9   1       35.15       32.75      6.39 o 
  -6   9   1      107.88       97.40      7.00 o 
  -5   9   1       80.68       89.96      5.87 o 
  -4   9   1      281.12      286.95      6.15 o 
  -3   9   1     1100.06     1098.58     17.26 o 
  -2   9   1      215.64      200.45      4.95 o 
  -1   9   1       15.26       14.89      2.53 o 
   0   9   1      616.04      596.31     10.18 o 
   1   9   1      321.88      308.40      5.77 o 
   2   9   1       31.65       32.81      2.94 o 
   3   9   1      409.24      440.89      9.30 o 
   4   9   1       34.99       41.03      5.32 o 
   5   9   1      297.06      306.04      7.92 o 
   6   9   1       63.48       54.52      5.57 o 
   7   9   1       36.73       33.58      5.23 o 
   8   9   1        0.91        4.26      5.44 o 
  -8  10   1        0.16        5.81      6.54 o 
  -7  10   1       26.98       26.34      6.51 o 
  -6  10   1       50.41       53.63      7.24 o 
  -5  10   1      182.37      196.27      6.56 o 
  -4  10   1      301.41      308.91     10.15 o 
  -3  10   1     1413.19     1486.09     22.65 o 
  -2  10   1        1.96        1.97      2.49 o 
  -1  10   1      132.86      152.95      6.26 o 
   0  10   1      290.22      303.15      6.82 o 
   1  10   1     1305.16     1442.34     21.09 o 
   2  10   1      264.39      277.63      5.99 o 
   3  10   1      154.81      180.29      6.79 o 
   4  10   1       32.85       29.03      3.49 o 
   5  10   1       14.10       14.53      3.96 o 
   6  10   1        0.86       -4.44      4.44 o 
   7  10   1       35.94       31.68      5.53 o 
   8  10   1       11.61       18.49      6.29 o 
  -8  11   1       25.96       20.52      7.15 o 
  -7  11   1       38.32       39.10      6.77 o 
  -6  11   1        7.66       10.80      5.71 o 
  -5  11   1      150.62      151.48      6.04 o 
  -4  11   1      415.25      413.49      8.09 o 
  -3  11   1       42.52       53.68      5.47 o 
  -2  11   1       91.43       95.83      4.26 o 
  -1  11   1     2235.69     2289.24     32.61 o 
   0  11   1       58.21       66.99      3.77 o 
   1  11   1     1615.96     1729.59     21.78 o 
   2  11   1       33.13       31.51      3.42 o 
   3  11   1     1047.23     1009.07     14.42 o 
   4  11   1      336.30      310.38      7.16 o 
   5  11   1      181.15      179.30      6.46 o 
   6  11   1        0.27       -3.20      4.74 o 
   7  11   1       80.04       90.09      6.63 o 
   8  11   1        1.92       -1.83      5.34 o 
  -8  12   1        3.42        0.45      6.61 o 
  -7  12   1       70.10       62.00      7.24 o 
  -6  12   1       30.09       40.11      6.30 o 
  -5  12   1       15.13       24.26      4.10 o 
  -4  12   1      217.85      226.32      6.03 o 
  -3  12   1       98.78      116.12      4.95 o 
  -2  12   1       12.96       14.35      3.50 o 
  -1  12   1     1313.11     1452.14     34.28 o 
   0  12   1      175.60      209.46      5.95 o 
   1  12   1      204.92      210.00      5.96 o 
   2  12   1       61.42       69.48      4.00 o 
   3  12   1      111.91      120.43      5.20 o 
   4  12   1      125.20      107.72      4.82 o 
   5  12   1      109.57      101.67      5.53 o 
   6  12   1        2.64        0.77      4.94 o 
   7  12   1        1.26        6.98      5.52 o 
  -8  13   1       22.86       17.71      7.52 o 
  -7  13   1        0.59       -2.59      6.05 o 
  -6  13   1        0.14        8.89      5.65 o 
  -5  13   1        9.53        1.08      4.01 o 
  -4  13   1      401.69      399.42      8.36 o 
  -3  13   1      151.74      153.44      5.69 o 
  -2  13   1       27.59       18.37      3.83 o 
  -1  13   1       25.82       25.51      3.10 o 
   0  13   1        1.60        0.85      3.01 o 
   1  13   1      262.38      260.78     11.08 o 
   2  13   1       88.77       80.06      6.54 o 
   3  13   1       66.72       65.40      4.13 o 
   4  13   1      290.51      253.31      7.21 o 
   5  13   1       10.24       14.25      4.23 o 
   6  13   1        0.08       -2.18      4.86 o 
   7  13   1        8.42        8.14      5.65 o 
  -8  14   1        0.52       -3.96      6.89 o 
  -7  14   1        0.41       -6.12      6.12 o 
  -6  14   1       18.91       26.62      9.63 o 
  -5  14   1      238.08      210.44      8.03 o 
  -4  14   1        9.51        4.17      3.79 o 
  -3  14   1       49.79       57.60      4.52 o 
  -2  14   1        1.64       -3.70      3.70 o 
  -1  14   1       13.30       11.62      2.97 o 
   0  14   1        0.28       -1.18      3.15 o 
   1  14   1       23.56       35.17      3.69 o 
   2  14   1        0.89       -2.15      3.76 o 
   3  14   1       26.43       34.53      3.75 o 
   4  14   1       14.74        4.92      3.59 o 
   5  14   1       36.77       30.61      5.20 o 
   6  14   1        0.17        0.20      7.43 o 
   7  14   1        7.63        9.66      5.55 o 
  -7  15   1        0.79       -1.08      6.44 o 
  -6  15   1        0.25       -1.05      5.69 o 
  -5  15   1        0.26        4.00      4.12 o 
  -4  15   1      204.73      202.05      6.95 o 
  -3  15   1       21.61       21.46      4.38 o 
  -2  15   1      347.40      355.47      9.74 o 
  -1  15   1        2.86       -2.34      2.67 o 
   0  15   1        0.13        3.31      3.08 o 
   1  15   1      164.66      159.89      7.10 o 
   2  15   1      108.71      107.66      5.28 o 
   3  15   1      149.52      148.40      5.82 o 
   4  15   1       57.41       50.90      5.05 o 
   5  15   1        3.67        0.06      5.21 o 
   6  15   1        0.71       -1.61      5.49 o 
   7  15   1        0.26        0.66      5.60 o 
  -7  16   1        0.49       -6.65      6.68 o 
  -6  16   1       20.02       13.40      6.38 o 
  -5  16   1      170.74      170.73      6.91 o 
  -4  16   1      111.67      118.52      6.07 o 
  -3  16   1       72.47       79.21      6.08 o 
  -2  16   1        2.63        0.17      4.01 o 
  -1  16   1        3.87        3.82      4.13 o 
   0  16   1       19.32       19.34      3.41 o 
   1  16   1      176.62      152.05      5.70 o 
   2  16   1      168.03      151.58      7.37 o 
   3  16   1       59.83       60.18      5.61 o 
   4  16   1       88.19       77.92      5.30 o 
   5  16   1       14.36        6.97      4.87 o 
   6  16   1       98.70      111.37      7.99 o 
   7  16   1        5.73        0.81      8.81 o 
  -7  17   1       14.80       25.86     13.08 o 
  -6  17   1        0.99        6.97      7.09 o 
  -5  17   1        2.82       10.86      4.63 o 
  -4  17   1       46.30       43.45      4.94 o 
  -3  17   1       64.11       64.33      5.57 o 
  -2  17   1      581.15      598.92     13.65 o 
  -1  17   1       68.21       67.39      4.37 o 
   0  17   1       59.33       62.08      4.26 o 
   1  17   1      472.63      434.33      9.78 o 
   2  17   1      291.57      292.68     19.21 o 
   3  17   1        9.34        6.78      4.84 o 
   4  17   1       68.58       84.20      5.53 o 
   5  17   1        9.87       16.29      5.17 o 
   6  17   1       47.82       71.68      7.48 o 
   7  17   1       13.54        6.77      7.47 o 
  -7  18   1       39.85       34.31      8.62 o 
  -6  18   1        3.14       -0.36      7.25 o 
  -5  18   1        4.65        8.27      5.20 o 
  -4  18   1        2.62        0.08      4.56 o 
  -3  18   1        0.90       -0.92      4.61 o 
  -2  18   1      185.28      189.21      8.53 o 
  -1  18   1      251.87      238.78      7.76 o 
   0  18   1      214.17      190.00      6.13 o 
   1  18   1      101.09       86.47      5.17 o 
   2  18   1       33.13       22.54      5.06 o 
   3  18   1        0.33       -3.90      3.90 o 
   4  18   1       42.37       51.52      5.25 o 
   5  18   1        0.48       -0.66      5.59 o 
   6  18   1       71.29       82.22      7.74 o 
  -6  19   1        2.33       -1.77      7.25 o 
  -5  19   1       18.44       12.91      6.15 o 
  -4  19   1        0.79        5.21      4.79 o 
  -3  19   1        9.53        9.10      4.85 o 
  -2  19   1       21.17       33.67      5.33 o 
  -1  19   1        4.86        7.54      4.29 o 
   0  19   1        9.04       10.07      3.62 o 
   1  19   1       83.88       67.47      6.99 o 
   2  19   1       51.04       48.50      5.84 o 
   3  19   1        0.56        2.86      4.61 o 
   4  19   1       74.96       87.36      5.80 o 
   5  19   1        0.30        2.09      6.06 o 
   6  19   1        4.04        4.04      7.24 o 
  -6  20   1        0.20        6.97      7.71 o 
  -5  20   1        2.17       -0.37      5.76 o 
  -4  20   1        0.31       -2.92      5.09 o 
  -3  20   1       45.50       43.61     10.24 o 
  -2  20   1       14.68        4.00      4.97 o 
  -1  20   1        0.76       -2.50      5.60 o 
   0  20   1        0.46       -3.74      3.74 o 
   1  20   1      318.00      293.28     10.05 o 
   2  20   1      105.25      102.45      6.89 o 
   3  20   1       51.95       56.52      7.97 o 
   4  20   1      271.81      297.58     10.71 o 
   5  20   1       35.79       37.73      6.67 o 
   6  20   1       27.45       12.26      6.67 o 
  -6  21   1        6.31       -0.35      9.46 o 
  -5  21   1        1.17       -1.99      6.02 o 
  -4  21   1        7.30        1.30      5.20 o 
  -3  21   1        9.92        5.05      5.25 o 
  -2  21   1       19.02       13.48      6.22 o 
  -1  21   1        3.82       -0.78      4.37 o 
   0  21   1        0.67       -4.19      4.19 o 
   1  21   1      158.18      153.86      7.12 o 
   2  21   1       74.04       78.95      7.92 o 
   3  21   1        3.14       -4.16      4.79 o 
   4  21   1        6.15       14.66      5.34 o 
   5  21   1        3.63        0.73      5.99 o 
  -5  22   1       31.97       30.13      6.93 o 
  -4  22   1        0.41        6.14      5.51 o 
  -3  22   1        5.82       -0.31      5.17 o 
  -2  22   1        3.72        1.66      4.80 o 
  -1  22   1        0.16       -4.41      4.41 o 
   0  22   1       10.76        9.37      5.51 o 
   1  22   1        4.56        3.74      5.66 o 
   2  22   1        1.69       -5.24      5.24 o 
   3  22   1        1.84        7.20      5.23 o 
   4  22   1       10.52       13.78      5.69 o 
   5  22   1        2.35       -1.66      6.87 o 
  -5  23   1       35.50       49.15      7.62 o 
  -4  23   1        4.12        6.98      6.59 o 
  -3  23   1       20.45       21.40      7.10 o 
  -2  23   1        0.00       -3.34      4.92 o 
  -1  23   1       16.37       21.43      5.23 o 
   0  23   1        0.05        2.38      6.55 o 
   1  23   1      111.81      108.61      8.15 o 
   2  23   1        1.46       -5.29      5.29 o 
   3  23   1        6.84        4.37      5.46 o 
   4  23   1        1.23        1.45      6.15 o 
   5  23   1        6.00       14.55      7.42 o 
  -5  24   1       29.21       39.15      7.46 o 
  -4  24   1        9.98        9.12      6.06 o 
  -3  24   1        2.63        8.45      6.12 o 
  -2  24   1        0.79        3.14      5.22 o 
  -1  24   1       18.48       15.85      5.27 o 
   0  24   1        7.40        2.24      5.88 o 
   1  24   1       46.96       43.61      6.89 o 
   2  24   1        3.59        9.02      7.14 o 
   3  24   1        7.67        5.96      5.65 o 
   4  24   1        0.00       -5.93      5.93 o 
  -4  25   1        6.34        1.26      6.96 o 
  -3  25   1       14.30       16.26      5.98 o 
  -2  25   1        3.84        8.02      5.34 o 
  -1  25   1        9.03       -0.86      6.07 o 
   0  25   1       71.95       85.64      8.00 o 
   1  25   1        5.43        1.79      6.17 o 
   2  25   1       10.23       18.27      7.39 o 
   3  25   1       40.20       63.66      9.05 o 
   4  25   1       22.46       15.94      7.37 o 
  -4  26   1       33.99       39.48     10.77 o 
  -3  26   1       56.33       68.27      7.03 o 
  -2  26   1       41.50       49.74      9.30 o 
  -1  26   1       58.21       70.24      8.03 o 
   0  26   1        3.92       11.67      6.52 o 
   1  26   1        1.37        4.13      6.69 o 
   2  26   1        0.64        3.89      6.14 o 
   3  26   1        0.03       -4.26      6.71 o 
  -3  27   1       31.16       36.69      8.25 o 
  -2  27   1        9.52       13.73      7.10 o 
  -1  27   1       54.39       65.70      7.91 o 
   0  27   1        8.59       10.13      6.78 o 
   1  27   1       97.38      115.06      9.06 o 
   2  27   1       16.10        9.61      6.56 o 
  -2  28   1       22.74       25.72      7.78 o 
  -1  28   1        0.00       -2.45      6.73 o 
   0  28   1        1.94        4.41      7.19 o 
   1  28   1        1.59       11.33      7.17 o 
  -8   0   2        5.24        8.25      8.98 o 
  -6   0   2       86.49       75.17     13.48 o 
  -4   0   2      430.65      450.24     10.45 o 
  -2   0   2       71.10       74.58      5.08 o 
   0   0   2     2360.75     2195.79     39.41 o 
   2   0   2        0.41       -0.95      3.82 o 
   4   0   2      197.58      206.88      6.85 o 
   6   0   2       10.13       12.16      8.06 o 
   8   0   2       13.32        8.23      7.86 o 
  -9   1   2        7.96        2.11      6.53 o 
  -8   1   2       11.33        9.65      6.08 o 
  -7   1   2        0.10        3.47      5.22 o 
  -6   1   2       98.00      102.29      6.69 o 
  -5   1   2        1.02        3.62      5.46 o 
  -4   1   2      338.31      363.52      6.23 o 
  -3   1   2        2.13        3.05      1.82 o 
  -2   1   2       36.40       45.04      4.19 o 
  -1   1   2      911.78      838.41     11.02 o 
   0   1   2       43.51       42.59      2.17 o 
   1   1   2       18.99       20.92      2.56 o 
   2   1   2      880.99      899.33     12.10 o 
   3   1   2      137.21      154.08      3.99 o 
   4   1   2       12.43       15.50      2.56 o 
   5   1   2       45.59       43.28      5.20 o 
   6   1   2        8.82        6.07      4.45 o 
   7   1   2        1.00       -0.47      4.79 o 
   8   1   2      141.09      182.27     10.11 o 
  -9   2   2        1.11        2.43      6.58 o 
  -8   2   2       22.92       23.29      6.24 o 
  -7   2   2      118.16      108.90      7.28 o 
  -6   2   2      375.97      358.39     15.43 o 
  -5   2   2       55.31       58.67      3.69 o 
  -4   2   2       23.74       15.64      2.35 o 
  -3   2   2      128.49      135.89      4.41 o 
  -2   2   2     3318.49     3144.67     40.10 o 
  -1   2   2      130.70       97.25      4.87 o 
   0   2   2     5170.93     4652.25     53.52 o 
   1   2   2       12.52       11.59      2.64 o 
   2   2   2      446.05      436.41      8.23 o 
   3   2   2       20.33       16.53      2.51 o 
   4   2   2       62.26       59.20      3.34 o 
   5   2   2      246.66      241.88      6.19 o 
   6   2   2      114.14      100.65      5.92 o 
   7   2   2        0.08        1.29      4.74 o 
   8   2   2        4.13       -3.62      5.23 o 
  -9   3   2        2.71        4.37      6.78 o 
  -8   3   2        3.54       -2.76      5.78 o 
  -7   3   2       41.94       45.94      6.04 o 
  -6   3   2       88.02       93.38      8.47 o 
  -5   3   2        8.37        2.96      3.60 o 
  -4   3   2       69.23       79.20      7.31 o 
  -3   3   2       99.22      116.29     10.83 o 
  -2   3   2      179.49      149.67      4.45 o 
  -1   3   2     3818.55     3491.10     43.79 o 
   0   3   2       51.42       60.51      2.65 o 
   1   3   2        1.32       -0.18      2.16 o 
   2   3   2      886.48      948.43     13.65 o 
   3   3   2      393.21      444.37      7.64 o 
   4   3   2       12.68        6.99      2.61 o 
   5   3   2      286.14      268.20      6.60 o 
   6   3   2        6.88        4.61      4.62 o 
   7   3   2        6.68        1.49      4.75 o 
   8   3   2       66.61       81.58      6.67 o 
  -9   4   2       23.35       18.75      7.31 o 
  -8   4   2        1.36       -1.52      5.86 o 
  -7   4   2       30.31       24.63      5.75 o 
  -6   4   2       72.02       73.57     10.38 o 
  -5   4   2       36.26       39.33      5.96 o 
  -4   4   2     1282.93     1329.98     27.72 o 
  -3   4   2      108.64      121.65     12.58 o 
  -2   4   2      111.74      111.75      4.15 o 
  -1   4   2      500.31      459.90      6.43 o 
   0   4   2     1434.64     1268.64     15.69 o 
   1   4   2      472.95      443.49      7.00 o 
   2   4   2       23.04       23.63      2.70 o 
   3   4   2       71.54       80.56      3.45 o 
   4   4   2       65.54       73.46      3.34 o 
   5   4   2      586.98      551.87      9.75 o 
   6   4   2       26.57       18.46     11.64 o 
   7   4   2       29.07       14.48      5.12 o 
   8   4   2        1.31        5.92      5.44 o 
  -9   5   2       15.73       13.87      6.97 o 
  -8   5   2        7.05       13.77      6.05 o 
  -7   5   2       66.02       64.58      6.40 o 
  -6   5   2      208.01      206.63      8.20 o 
  -5   5   2      100.27      112.41      5.53 o 
  -4   5   2       19.90       23.94      4.98 o 
  -3   5   2      205.16      217.63      7.37 o 
  -2   5   2       62.41       71.62      6.75 o 
  -1   5   2       39.35       52.55      2.75 o 
   0   5   2      223.20      193.61      4.47 o 
   1   5   2       70.24       77.43      3.77 o 
   2   5   2      153.34      167.33      5.06 o 
   3   5   2      174.79      180.77      5.17 o 
   4   5   2      102.94      106.77      3.75 o 
   5   5   2      514.84      513.88      9.40 o 
   6   5   2       16.01        3.00      4.72 o 
   7   5   2        1.43        0.18      5.07 o 
   8   5   2       11.92       10.52      5.61 o 
  -9   6   2       16.38       10.16      6.99 o 
  -8   6   2        3.71        0.60      5.82 o 
  -7   6   2       11.75        7.93      5.38 o 
  -6   6   2      234.06      238.59      8.65 o 
  -5   6   2        1.32       -2.61      4.30 o 
  -4   6   2       27.19       24.54      3.76 o 
  -3   6   2     1095.74     1172.34     22.67 o 
  -2   6   2       61.26       67.07      4.61 o 
  -1   6   2     1358.28     1328.63     17.40 o 
   0   6   2      310.82      316.51      5.47 o 
   1   6   2       78.86       77.26      3.84 o 
   2   6   2       17.54       34.79      3.24 o 
   3   6   2        0.03       -0.05      2.72 o 
   4   6   2       13.80       14.32      2.63 o 
   5   6   2      140.73      132.25      5.10 o 
   6   6   2       65.64       59.39      5.80 o 
   7   6   2       26.62       21.37      5.28 o 
   8   6   2       16.41       13.83      5.50 o 
  -9   7   2       43.97       36.74     10.79 o 
  -8   7   2        1.63       -1.40      6.01 o 
  -7   7   2        0.84        1.11      5.18 o 
  -6   7   2       72.74       76.46      6.55 o 
  -5   7   2       10.65        4.73      4.01 o 
  -4   7   2       51.96       55.18      4.67 o 
  -3   7   2      590.96      622.28     12.47 o 
  -2   7   2      327.88      298.42      4.83 o 
  -1   7   2      496.68      487.33      7.61 o 
   0   7   2     1780.47     1725.55     19.70 o 
   1   7   2      731.63      737.11     10.41 o 
   2   7   2        1.00       -0.80      2.85 o 
   3   7   2       21.73       20.50      3.00 o 
   4   7   2        6.46        9.49      2.58 o 
   5   7   2      153.29      156.81      6.05 o 
   6   7   2        0.24        0.48      4.68 o 
   7   7   2       25.56       28.84      5.46 o 
   8   7   2        2.59        2.87      5.33 o 
  -8   8   2        2.29       -2.33      5.94 o 
  -7   8   2       16.93       19.45      5.84 o 
  -6   8   2       25.56       28.56      5.58 o 
  -5   8   2      344.11      348.29      9.73 o 
  -4   8   2        7.91        7.55      3.03 o 
  -3   8   2        8.95        3.44      2.35 o 
  -2   8   2      104.09      107.42      2.92 o 
  -1   8   2       29.10       35.45      2.49 o 
   0   8   2       14.39       16.68      2.15 o 
   1   8   2      705.95      734.80     10.57 o 
   2   8   2       57.02       70.95      3.55 o 
   3   8   2      966.12      966.80     13.88 o 
   4   8   2       84.57       73.80      4.55 o 
   5   8   2       26.49       22.58      4.27 o 
   6   8   2        1.24        2.31      4.94 o 
   7   8   2        3.07       -1.23      4.97 o 
   8   8   2        4.00        4.94      5.34 o 
  -8   9   2        6.34        1.43      6.26 o 
  -7   9   2      203.91      191.01     12.63 o 
  -6   9   2       25.05       24.35      5.20 o 
  -5   9   2       45.94       57.79      5.32 o 
  -4   9   2        2.11        3.26      3.02 o 
  -3   9   2       10.75       14.02      2.03 o 
  -2   9   2       45.98       56.49      2.76 o 
  -1   9   2      600.07      617.54      9.00 o 
   0   9   2      685.77      745.03     11.25 o 
   1   9   2      301.94      302.47      5.79 o 
   2   9   2      445.12      402.11      7.37 o 
   3   9   2      216.98      234.37      5.98 o 
   4   9   2        3.96        5.64      3.23 o 
   5   9   2      367.44      358.99     10.44 o 
   6   9   2        1.20        5.53      5.01 o 
   7   9   2        9.05       10.58      6.78 o 
   8   9   2        6.44        5.77      6.10 o 
  -8  10   2        8.17        8.51      6.61 o 
  -7  10   2      138.49      115.80      7.88 o 
  -6  10   2        9.12       11.51      5.11 o 
  -5  10   2      307.11      304.01      9.49 o 
  -4  10   2        1.12        2.85      3.10 o 
  -3  10   2     1011.98     1033.00     13.69 o 
  -2  10   2      247.21      284.39      5.61 o 
  -1  10   2     1765.01     1850.04     24.36 o 
   0  10   2        2.99       -1.06      2.55 o 
   1  10   2      309.67      322.70      5.82 o 
   2  10   2      371.29      410.66      7.65 o 
   3  10   2      369.45      374.62      7.66 o 
   4  10   2       37.29       40.38      3.83 o 
   5  10   2       44.70       46.54      4.68 o 
   6  10   2        2.28       -1.09      6.18 o 
   7  10   2       10.03       -1.30      5.37 o 
  -8  11   2       12.50       12.44      7.78 o 
  -7  11   2       79.53       72.28      8.33 o 
  -6  11   2       40.36       41.52      5.90 o 
  -5  11   2      730.31      724.18     15.92 o 
  -4  11   2      181.48      178.70      5.78 o 
  -3  11   2      283.55      296.19      5.68 o 
  -2  11   2      135.79      134.52      4.69 o 
  -1  11   2       12.63       17.20      2.88 o 
   0  11   2      791.77      770.91     11.85 o 
   1  11   2      132.50      125.73      3.83 o 
   2  11   2      116.44      127.45      4.51 o 
   3  11   2       80.34       80.18      4.57 o 
   4  11   2       10.20        5.79      3.49 o 
   5  11   2        0.53        1.00      4.10 o 
   6  11   2        1.11        2.72      5.07 o 
   7  11   2       84.31       95.20      7.25 o 
  -8  12   2       21.05       30.77      7.38 o 
  -7  12   2       25.61       20.93      6.45 o 
  -6  12   2       15.30        2.49      5.24 o 
  -5  12   2       14.40       15.73      4.97 o 
  -4  12   2        8.84        7.19      2.21 o 
  -3  12   2       75.86       92.90      3.47 o 
  -2  12   2        4.56        6.90      4.00 o 
  -1  12   2       13.54       12.80      2.89 o 
   0  12   2      169.20      201.31      5.41 o 
   1  12   2        1.58       -1.17      2.36 o 
   2  12   2        0.07       -1.26      2.87 o 
   3  12   2      445.51      449.90      8.64 o 
   4  12   2       23.33       19.50      3.80 o 
   5  12   2       47.65       52.90      8.49 o 
   6  12   2       10.29        7.70      5.35 o 
   7  12   2        0.81       -0.45      5.54 o 
  -8  13   2       38.25       63.49      8.67 o 
  -7  13   2       24.43       25.84      6.67 o 
  -6  13   2       65.93       51.32      6.45 o 
  -5  13   2       86.29       85.52      6.38 o 
  -4  13   2      397.07      404.20      8.13 o 
  -3  13   2        1.08       -2.51      2.51 o 
  -2  13   2        2.07        6.22      3.52 o 
  -1  13   2        9.10       15.02      2.53 o 
   0  13   2      215.94      238.44      6.39 o 
   1  13   2        1.51       -2.56      2.56 o 
   2  13   2       25.76       19.32      3.28 o 
   3  13   2      254.10      234.58      6.41 o 
   4  13   2        0.67       -4.16      4.16 o 
   5  13   2        6.10       10.51      4.40 o 
   6  13   2       30.40       37.00      5.91 o 
   7  13   2       19.54       25.85      6.13 o 
  -8  14   2        1.14       -6.55      6.55 o 
  -7  14   2       37.83       51.68      7.41 o 
  -6  14   2      133.76      137.82      8.21 o 
  -5  14   2       33.74       40.99      6.42 o 
  -4  14   2        4.89        7.62      3.19 o 
  -3  14   2        3.10        4.31      3.16 o 
  -2  14   2      145.63      126.91      5.68 o 
  -1  14   2        3.18        7.88      2.66 o 
   0  14   2      302.68      296.99      8.62 o 
   1  14   2       77.57       82.73      4.76 o 
   2  14   2       52.71       52.28      6.14 o 
   3  14   2      242.11      236.66      6.57 o 
   4  14   2       71.57       69.76      7.24 o 
   5  14   2        1.48       -2.72      4.27 o 
   6  14   2        9.17        0.75      5.21 o 
   7  14   2        1.62        1.59      5.77 o 
  -7  15   2       15.88       18.15      6.80 o 
  -6  15   2       70.79       74.83      8.06 o 
  -5  15   2      199.65      197.72     11.54 o 
  -4  15   2       20.97       18.19      3.51 o 
  -3  15   2      375.81      382.08      8.56 o 
  -2  15   2     1001.68      928.42     17.78 o 
  -1  15   2      105.18      126.40      4.51 o 
   0  15   2      248.19      234.36      6.79 o 
   1  15   2      702.76      676.64     12.78 o 
   2  15   2      382.76      384.78      8.10 o 
   3  15   2      482.09      519.19     12.07 o 
   4  15   2      181.49      183.11      6.76 o 
   5  15   2       59.93       71.42      5.60 o 
   6  15   2       24.03       26.55      7.08 o 
   7  15   2        5.90        3.58      6.68 o 
  -7  16   2        1.62       15.87      7.69 o 
  -6  16   2       16.47       25.48      7.37 o 
  -5  16   2       12.07       22.01      6.61 o 
  -4  16   2      343.71      352.51      9.56 o 
  -3  16   2        0.05        1.26      4.09 o 
  -2  16   2      435.92      407.59     10.50 o 
  -1  16   2        2.23        2.94      3.14 o 
   0  16   2      123.49      133.35      5.43 o 
   1  16   2        0.25        0.84      3.49 o 
   2  16   2      278.31      284.57      7.13 o 
   3  16   2      259.01      275.04      7.35 o 
   4  16   2      401.30      389.96     10.11 o 
   5  16   2      190.38      200.93      7.87 o 
   6  16   2        2.78        6.61      6.35 o 
  -7  17   2       17.03       13.84      7.49 o 
  -6  17   2       43.95       50.54      8.07 o 
  -5  17   2       17.66       18.14      6.87 o 
  -4  17   2      125.25      117.60      7.66 o 
  -3  17   2       90.43       93.04      6.35 o 
  -2  17   2        3.58        2.16      4.44 o 
  -1  17   2       19.18       16.91      4.86 o 
   0  17   2      364.86      326.90     11.30 o 
   1  17   2       93.50       98.51      5.97 o 
   2  17   2      145.22      131.56      7.45 o 
   3  17   2        6.60        6.65      4.40 o 
   4  17   2      290.37      323.45      9.09 o 
   5  17   2       69.03       69.27      6.48 o 
   6  17   2       84.61       82.48      8.67 o 
  -7  18   2       12.81        1.45      7.58 o 
  -6  18   2       25.24       14.58      7.60 o 
  -5  18   2       47.93       44.08      8.49 o 
  -4  18   2       30.08       34.62      5.46 o 
  -3  18   2       18.29       11.06      4.75 o 
  -2  18   2        4.82        5.88      4.24 o 
  -1  18   2       85.05       87.44      5.43 o 
   0  18   2      525.11      540.69     10.52 o 
   1  18   2      418.96      439.91     17.83 o 
   2  18   2       68.54       77.81      5.68 o 
   3  18   2       61.14       65.18      5.17 o 
   4  18   2       20.82       18.00      4.84 o 
   5  18   2      126.06      121.13      7.58 o 
   6  18   2       98.19       99.40      8.44 o 
  -7  19   2        0.46       -9.52      9.52 o 
  -6  19   2       55.83       70.47     10.20 o 
  -5  19   2       15.44       15.79      8.19 o 
  -4  19   2      241.60      232.61      8.60 o 
  -3  19   2        8.36       11.29      5.00 o 
  -2  19   2     1064.17      923.83     17.84 o 
  -1  19   2        0.84        7.55      4.29 o 
   0  19   2      403.01      329.36      9.31 o 
   1  19   2       47.06       66.84      5.11 o 
   2  19   2      743.69      689.46     14.44 o 
   3  19   2       19.08       13.13      4.34 o 
   4  19   2      178.23      166.81      7.29 o 
   5  19   2        4.76        4.42      5.55 o 
   6  19   2      248.50      268.01     11.92 o 
  -6  20   2        2.89        5.79     10.17 o 
  -5  20   2       23.33       38.63      7.54 o 
  -4  20   2        2.89       -4.14      6.01 o 
  -3  20   2        2.54       -2.71      4.84 o 
  -2  20   2       67.31       58.29      5.57 o 
  -1  20   2        9.63       10.27      4.43 o 
   0  20   2        6.09        4.03      4.29 o 
   1  20   2        5.92       16.96      4.24 o 
   2  20   2       23.40       29.68      5.13 o 
   3  20   2       62.46       62.90      6.03 o 
   4  20   2        0.86       -2.64      4.59 o 
   5  20   2       71.56       75.33      8.04 o 
  -6  21   2        0.20        5.70      8.86 o 
  -5  21   2        0.00       -4.05      4.84 o 
  -4  21   2       22.70       15.38      8.74 o 
  -3  21   2       30.67       31.14      5.73 o 
  -2  21   2        2.89        5.35      4.63 o 
  -1  21   2        0.27       -0.61      5.88 o 
   0  21   2      149.28      127.09     10.77 o 
   1  21   2       10.19        4.96      6.54 o 
   2  21   2       91.15       75.74      6.21 o 
   3  21   2        1.63        6.09      5.31 o 
   4  21   2      172.08      163.04      8.19 o 
   5  21   2        8.15       -1.54      7.36 o 
  -6  22   2       46.19       52.94     10.69 o 
  -5  22   2       24.46       27.81      8.00 o 
  -4  22   2       54.68       56.73      6.30 o 
  -3  22   2        0.31       -6.14      6.14 o 
  -2  22   2       13.15       -1.23      4.76 o 
  -1  22   2       19.08       18.29      5.04 o 
   0  22   2       47.39       45.48      6.35 o 
   1  22   2       41.08       46.61      7.72 o 
   2  22   2        0.06        6.14      4.90 o 
   3  22   2       14.38       20.82      5.56 o 
   4  22   2       30.23       33.26      6.89 o 
   5  22   2       14.48       12.34      7.61 o 
  -5  23   2        1.61       -2.19      5.40 o 
  -4  23   2       12.79       12.76      6.45 o 
  -3  23   2        9.21        0.28      5.17 o 
  -2  23   2       53.00       38.32      5.68 o 
  -1  23   2        8.56        2.26      4.95 o 
   0  23   2        8.88        7.10      6.48 o 
   1  23   2        1.53       -3.55      5.86 o 
   2  23   2        9.21        5.56      6.15 o 
   3  23   2        2.79       -1.38      5.30 o 
   4  23   2       11.34        8.08      6.55 o 
  -5  24   2       37.70       50.43     11.04 o 
  -4  24   2       51.31       58.04      7.68 o 
  -3  24   2       37.30       36.96      6.05 o 
  -2  24   2      244.82      252.34      9.35 o 
  -1  24   2       36.97       44.52      5.99 o 
   0  24   2        7.63        5.91      5.99 o 
   1  24   2       31.22       23.80      6.67 o 
   2  24   2       39.92       29.06      7.08 o 
   3  24   2       55.71       67.20      7.92 o 
   4  24   2       57.62       57.18      7.80 o 
  -4  25   2        2.08        0.49      5.94 o 
  -3  25   2        9.83        7.74      5.67 o 
  -2  25   2       71.65       70.61      6.82 o 
  -1  25   2       89.97      101.68     11.47 o 
   0  25   2       56.56       64.22      7.60 o 
   1  25   2        0.85        1.54      5.65 o 
   2  25   2       36.66       45.25      7.56 o 
   3  25   2       21.38       38.76      7.65 o 
  -4  26   2        1.15        3.69      6.22 o 
  -3  26   2       29.78       43.94      7.38 o 
  -2  26   2        0.50       -5.49      5.49 o 
  -1  26   2        3.52        6.25      6.59 o 
   0  26   2       76.31       84.14      8.18 o 
   1  26   2        2.70        6.48      6.10 o 
   2  26   2       88.49       98.13     11.61 o 
   3  26   2       30.76       18.32      8.02 o 
  -3  27   2       14.02       16.73      6.23 o 
  -2  27   2        7.67        2.54      6.72 o 
  -1  27   2        0.39        7.52      6.83 o 
   0  27   2        1.79        6.48      6.87 o 
   1  27   2      118.46      120.36      8.61 o 
   2  27   2        1.68        2.56      6.20 o 
  -2  28   2        4.75       11.58      6.98 o 
  -1  28   2        0.71       -1.18      6.80 o 
   0  28   2        2.35        4.67      7.20 o 
   1  28   2       17.99       17.91      6.74 o 
  -9   0   3       11.31       21.95      9.89 o 
  -7   0   3      278.91      270.81     13.47 o 
  -5   0   3       22.32       21.04      3.32 o 
  -3   0   3      166.58      150.06     13.48 o 
  -1   0   3    48095.14    45585.10    614.09 o 
   1   0   3        2.32        6.19      3.91 o 
   3   0   3       23.95       32.61      4.01 o 
   5   0   3       51.00       47.63      6.50 o 
   7   0   3        9.19        8.71      7.37 o 
  -9   1   3        0.50        0.24      6.35 o 
  -8   1   3        4.10       -5.35      5.35 o 
  -7   1   3        3.70       -5.19      5.19 o 
  -6   1   3        4.41        8.08      3.95 o 
  -5   1   3       42.65       39.67      2.46 o 
  -4   1   3       51.68       52.86      4.71 o 
  -3   1   3      294.22      280.79      7.28 o 
  -2   1   3     1670.64     1611.13     27.05 o 
  -1   1   3     3882.84     3639.07     37.25 o 
   0   1   3     1572.12     1441.15     17.64 o 
   1   1   3     1805.49     1657.09     22.27 o 
   2   1   3     1977.11     1942.80     28.64 o 
   3   1   3        7.74       15.74      2.77 o 
   4   1   3      221.64      213.95      5.36 o 
   5   1   3      133.49      135.64      8.69 o 
   6   1   3        5.67        0.68      4.87 o 
   7   1   3        2.00        4.30      5.15 o 
   8   1   3        3.94        7.67      5.71 o 
  -9   2   3        0.01       14.39      8.53 o 
  -8   2   3        2.28        7.35      5.77 o 
  -7   2   3      135.73      145.01      7.51 o 
  -6   2   3      112.87      111.13      5.96 o 
  -5   2   3       24.42       25.75      3.85 o 
  -4   2   3      213.80      223.74      5.43 o 
  -3   2   3      279.24      252.30      4.83 o 
  -2   2   3        0.66       -0.39      1.81 o 
  -1   2   3    26227.15    24631.12    263.13 o 
   0   2   3        0.65        0.40      2.08 o 
   1   2   3        0.65       -1.35      2.81 o 
   2   2   3       97.66      109.69      7.30 o 
   3   2   3       95.49      103.28      4.67 o 
   4   2   3      168.84      169.83      5.43 o 
   5   2   3       18.06       18.39      3.93 o 
   6   2   3        0.85        4.44      4.81 o 
   7   2   3        2.88        4.55      5.19 o 
   8   2   3        7.98       15.25      5.93 o 
  -9   3   3        0.52       -3.79      8.40 o 
  -8   3   3        0.07        3.93      5.66 o 
  -7   3   3       77.34       84.53      6.36 o 
  -6   3   3       14.97       12.76      4.36 o 
  -5   3   3        0.92        0.57      3.45 o 
  -4   3   3      373.12      370.87      8.96 o 
  -3   3   3      190.89      181.54      4.36 o 
  -2   3   3      507.75      474.21     12.49 o 
  -1   3   3     2868.09     2700.23     31.71 o 
   0   3   3      884.54      825.75     15.56 o 
   1   3   3      294.41      271.43      6.14 o 
   2   3   3      104.64      143.32      5.68 o 
   3   3   3        2.57        9.64      3.80 o 
   4   3   3        2.18       -1.15      2.74 o 
   5   3   3      432.68      407.34      9.14 o 
   6   3   3        0.29        2.37      4.88 o 
   7   3   3        1.64       -2.40      5.03 o 
   8   3   3        0.77       -1.25      5.56 o 
  -9   4   3        0.12        5.34      6.83 o 
  -8   4   3        5.65        5.03      5.87 o 
  -7   4   3       94.70      108.15     10.86 o 
  -6   4   3      209.67      206.34     12.49 o 
  -5   4   3      207.15      212.77      7.27 o 
  -4   4   3     1058.26     1118.73     20.35 o 
  -3   4   3     1092.07     1049.17     16.57 o 
  -2   4   3      204.87      182.59      5.57 o 
  -1   4   3     1962.71     1942.45     20.30 o 
   0   4   3       64.97       61.85      2.87 o 
   1   4   3      448.26      392.22      7.47 o 
   2   4   3     1017.15     1058.87     15.54 o 
   3   4   3      187.06      205.85      5.46 o 
   4   4   3      220.58      213.66      5.78 o 
   5   4   3        3.65        7.62      3.65 o 
   6   4   3        0.53       -0.13      4.90 o 
   7   4   3       15.14       17.53      5.35 o 
   8   4   3        2.05        2.51      5.75 o 
  -9   5   3       11.10       17.67      6.62 o 
  -8   5   3        3.31        3.90      5.77 o 
  -7   5   3      151.74      146.01      9.76 o 
  -6   5   3        3.70        8.15      3.42 o 
  -5   5   3        0.43       -2.98      3.81 o 
  -4   5   3      126.80      125.12      5.62 o 
  -3   5   3        0.66        1.40      3.22 o 
  -2   5   3        3.51        1.28      2.71 o 
  -1   5   3      569.92      551.01      7.29 o 
   0   5   3     1320.74     1240.42     15.78 o 
   1   5   3       86.51       70.00      3.30 o 
   2   5   3      861.72      869.75     12.45 o 
   3   5   3        2.47        4.49      3.16 o 
   4   5   3      145.02      136.62      5.27 o 
   5   5   3      805.10      794.06     13.04 o 
   6   5   3        2.24       -1.71      4.93 o 
   7   5   3        1.16        5.32      5.53 o 
   8   5   3       19.69       18.22      5.96 o 
  -9   6   3        3.87        1.44      6.76 o 
  -8   6   3       17.30        4.81      5.93 o 
  -7   6   3      222.04      218.04     10.99 o 
  -6   6   3       26.12       28.98      3.85 o 
  -5   6   3       77.61       80.01      5.51 o 
  -4   6   3      785.35      827.15     16.40 o 
  -3   6   3       16.79       21.31      3.74 o 
  -2   6   3       20.39       20.74      3.10 o 
  -1   6   3     1650.96     1578.68     18.12 o 
   0   6   3      835.51      758.98     10.58 o 
   1   6   3        8.76        2.73      2.70 o 
   2   6   3      277.24      311.77      6.87 o 
   3   6   3       35.32       42.74      3.75 o 
   4   6   3       40.59       57.87      4.12 o 
   5   6   3        9.17       14.82      3.73 o 
   6   6   3       21.85        7.20      5.32 o 
   7   6   3       12.27        3.78      5.58 o 
   8   6   3       36.94       40.68     16.08 o 
  -9   7   3        2.82       -2.62      6.64 o 
  -8   7   3       41.73       46.32      6.87 o 
  -7   7   3      239.04      216.79      9.06 o 
  -6   7   3       88.14      101.28     10.78 o 
  -5   7   3       49.29       50.66      6.22 o 
  -4   7   3        7.68       -2.05      4.59 o 
  -3   7   3      206.49      223.11      6.42 o 
  -2   7   3     1647.60     1645.81     24.10 o 
  -1   7   3       92.51      108.61      4.41 o 
   0   7   3      403.80      420.54      6.86 o 
   1   7   3      873.41      879.13     13.24 o 
   2   7   3      137.66      163.65      5.50 o 
   3   7   3      108.69      119.47      5.01 o 
   4   7   3       71.83       70.37      3.90 o 
   5   7   3       95.40       92.43      6.85 o 
   6   7   3       72.65       65.71      7.99 o 
   7   7   3       40.51       30.84      6.57 o 
  -9   8   3        7.44       10.20      6.93 o 
  -8   8   3        0.00        8.68      6.20 o 
  -7   8   3        0.13        5.37     12.02 o 
  -6   8   3       16.46       22.65      4.24 o 
  -5   8   3       63.26       87.15      4.50 o 
  -4   8   3      288.16      286.82     12.30 o 
  -3   8   3     2044.13     2117.97     41.85 o 
  -2   8   3        8.59       11.59      1.58 o 
  -1   8   3      551.17      617.05      9.00 o 
   0   8   3       96.62       91.02      3.77 o 
   1   8   3     2322.44     2370.89     31.37 o 
   2   8   3      866.50      923.30     13.30 o 
   3   8   3       31.84       55.80      4.00 o 
   4   8   3       63.02       61.05      3.79 o 
   5   8   3       90.50       89.02      5.60 o 
   6   8   3       41.95       42.52      6.34 o 
   7   8   3       19.59       13.90      6.09 o 
  -8   9   3        4.18        6.76      6.03 o 
  -7   9   3        0.01        3.11      5.31 o 
  -6   9   3       70.14       70.79      5.94 o 
  -5   9   3      110.69      118.24      8.81 o 
  -4   9   3       93.84      114.55      8.88 o 
  -3   9   3        5.99        2.10      5.74 o 
  -2   9   3      172.61      182.29      3.39 o 
  -1   9   3      118.02      132.37      3.89 o 
   0   9   3      748.11      779.86     10.27 o 
   1   9   3        4.51        1.31      2.65 o 
   2   9   3      121.56      135.02      4.59 o 
   3   9   3       64.74       77.53      4.23 o 
   4   9   3       38.52       40.75      4.08 o 
   5   9   3      161.91      158.04      6.69 o 
   6   9   3        7.26       -3.14      5.21 o 
   7   9   3        9.18       13.45      5.95 o 
  -8  10   3        0.30       -2.21      6.17 o 
  -7  10   3        0.04       13.85     10.07 o 
  -6  10   3        0.41       -3.96      4.52 o 
  -5  10   3      125.36      124.24      9.99 o 
  -4  10   3      141.01      132.09      4.59 o 
  -3  10   3       12.54       17.26      2.86 o 
  -2  10   3      125.42      133.58      4.11 o 
  -1  10   3      631.67      639.25      9.62 o 
   0  10   3       39.92       44.47      2.91 o 
   1  10   3       31.24       29.21      3.00 o 
   2  10   3        7.20        7.67      3.04 o 
   3  10   3      936.51      922.29     13.98 o 
   4  10   3        0.78        3.42      3.59 o 
   5  10   3       46.24       34.25      4.85 o 
   6  10   3       35.76       33.56      5.95 o 
   7  10   3        5.97       -2.02      5.70 o 
  -8  11   3        1.48        4.13      6.39 o 
  -7  11   3       16.23       11.71      8.10 o 
  -6  11   3       47.98       51.22      7.48 o 
  -5  11   3      518.96      524.59     12.58 o 
  -4  11   3       41.75       51.66      3.72 o 
  -3  11   3        0.31       -2.86      2.86 o 
  -2  11   3      236.99      248.32      7.48 o 
  -1  11   3       25.86       20.12      5.79 o 
   0  11   3      173.81      204.67      5.09 o 
   1  11   3        4.05       -1.18      2.45 o 
   2  11   3      181.58      186.85      5.45 o 
   3  11   3      370.35      377.48      8.06 o 
   4  11   3       14.98        8.37      3.90 o 
   5  11   3      102.74      112.93      6.19 o 
   6  11   3        0.91        3.59      5.40 o 
   7  11   3      106.13      120.83      8.02 o 
  -8  12   3       20.37       31.82      7.10 o 
  -7  12   3        2.52        4.17      5.61 o 
  -6  12   3       69.42       67.28      7.92 o 
  -5  12   3       27.39       27.19      4.92 o 
  -4  12   3       96.79      103.17      5.68 o 
  -3  12   3       52.50       46.54      2.59 o 
  -2  12   3      221.54      254.05      6.20 o 
  -1  12   3        0.11       -1.11      3.10 o 
   0  12   3       24.91       42.01      4.48 o 
   1  12   3       29.03       38.31      3.03 o 
   2  12   3       43.14       45.21      3.72 o 
   3  12   3      280.08      265.42      7.61 o 
   4  12   3      224.06      209.97      7.54 o 
   5  12   3       12.77       19.61      4.67 o 
   6  12   3       25.41       35.44      6.24 o 
   7  12   3       14.08       18.23      6.40 o 
  -8  13   3        0.00       -6.45      7.24 o 
  -7  13   3       29.49       23.90      8.26 o 
  -6  13   3       15.41       12.98      5.37 o 
  -5  13   3      144.61      145.86     11.11 o 
  -4  13   3      102.89      103.37      5.35 o 
  -3  13   3      990.21      973.97     13.99 o 
  -2  13   3      261.78      266.46      7.04 o 
  -1  13   3      429.33      398.40      8.03 o 
   0  13   3       13.88       18.19      3.43 o 
   1  13   3        9.65        5.82      2.65 o 
   2  13   3       22.88       16.61      3.38 o 
   3  13   3      690.59      643.65     11.28 o 
   4  13   3       70.40       74.77      4.94 o 
   5  13   3       11.00       11.26      4.75 o 
   6  13   3       21.34       19.61      5.96 o 
   7  13   3        8.35       17.81      6.40 o 
  -8  14   3       24.95       18.19      8.00 o 
  -7  14   3       83.49       88.44     11.47 o 
  -6  14   3       30.15       39.65      5.99 o 
  -5  14   3      147.19      154.21      7.49 o 
  -4  14   3       23.56       32.89      5.33 o 
  -3  14   3        3.83        7.93      3.14 o 
  -2  14   3       30.04       25.28      3.62 o 
  -1  14   3      438.03      411.43      9.19 o 
   0  14   3      145.18      128.69      4.53 o 
   1  14   3      299.11      286.41      6.11 o 
   2  14   3        7.18        6.55      3.34 o 
   3  14   3       13.46       12.45      3.99 o 
   4  14   3       38.05       38.15      4.48 o 
   5  14   3       63.44       67.09      5.84 o 
   6  14   3       15.52       28.03      6.15 o 
   7  14   3       16.30       20.00      9.11 o 
  -8  15   3      131.03      150.60     11.33 o 
  -7  15   3       22.64       16.12      7.20 o 
  -6  15   3      250.12      244.51     11.63 o 
  -5  15   3      898.52      886.92     21.94 o 
  -4  15   3      163.58      173.78      8.06 o 
  -3  15   3       10.22        8.43      3.73 o 
  -2  15   3        3.20        0.35      3.48 o 
  -1  15   3      365.90      337.59      8.78 o 
   0  15   3      341.50      344.38      7.78 o 
   1  15   3     1709.66     1640.89     20.39 o 
   2  15   3       90.38       94.29      4.63 o 
   3  15   3       25.45       19.19      5.45 o 
   4  15   3        0.22       -3.40      3.97 o 
   5  15   3       15.92       19.76      5.22 o 
   6  15   3        3.59       14.39      5.98 o 
  -7  16   3        0.32       -6.12      7.02 o 
  -6  16   3      254.86      239.28     11.58 o 
  -5  16   3        9.82        4.05      6.80 o 
  -4  16   3      473.99      487.06     18.89 o 
  -3  16   3      199.38      206.07      9.70 o 
  -2  16   3      227.77      217.82      7.18 o 
  -1  16   3       26.07       17.47      4.07 o 
   0  16   3       66.42       59.08      4.19 o 
   1  16   3        1.81       -0.77      3.27 o 
   2  16   3      320.46      303.90      9.12 o 
   3  16   3      258.13      260.05      9.37 o 
   4  16   3      187.41      171.79      6.60 o 
   5  16   3        5.87       -2.11      4.95 o 
   6  16   3      116.21      122.65      8.22 o 
  -7  17   3       33.88       26.78      7.95 o 
  -6  17   3       81.70       74.98      9.63 o 
  -5  17   3        2.50       -4.95      6.85 o 
  -4  17   3      136.41      147.38      7.78 o 
  -3  17   3     1542.38     1457.78     25.92 o 
  -2  17   3      514.89      547.98     16.54 o 
  -1  17   3      531.32      485.44     10.91 o 
   0  17   3       37.75       45.42      4.04 o 
   1  17   3        0.80       -2.17      3.22 o 
   2  17   3       22.55       29.19      3.95 o 
   3  17   3      389.62      355.96      8.66 o 
   4  17   3        0.05        4.88      4.26 o 
   5  17   3       97.25      105.75      6.73 o 
   6  17   3        2.98        8.84      8.25 o 
  -7  18   3       21.00       16.39      8.16 o 
  -6  18   3       94.57       92.26     10.50 o 
  -5  18   3       18.97       30.50     14.43 o 
  -4  18   3      223.07      215.88      9.71 o 
  -3  18   3      132.65      135.33      8.19 o 
  -2  18   3      753.94      709.03     14.94 o 
  -1  18   3      205.41      195.22      7.19 o 
   0  18   3      842.23      821.68     22.80 o 
   1  18   3      877.03      833.45     14.42 o 
   2  18   3      220.94      229.67      7.62 o 
   3  18   3        3.61       -0.21      3.93 o 
   4  18   3       57.00       71.71      5.40 o 
   5  18   3       64.89       61.12      6.20 o 
   6  18   3       23.62       22.02      7.23 o 
  -7  19   3        1.73        6.39      9.70 o 
  -6  19   3        1.89        0.90      8.19 o 
  -5  19   3       93.73       87.30      9.86 o 
  -4  19   3        4.64        4.76      5.01 o 
  -3  19   3       51.79       52.48      5.13 o 
  -2  19   3       18.17       20.45      4.72 o 
  -1  19   3      171.29      161.66      6.97 o 
   0  19   3        2.76        5.77      4.59 o 
   1  19   3      852.22      809.45     14.34 o 
   2  19   3       37.49       37.58      5.37 o 
   3  19   3      154.48      131.77      7.30 o 
   4  19   3       48.97       49.53      5.45 o 
   5  19   3       50.20       46.44      6.55 o 
  -6  20   3      138.78      130.02     11.65 o 
  -5  20   3       13.36       12.53     11.83 o 
  -4  20   3      113.66      116.91     15.29 o 
  -3  20   3        6.46        3.03      4.40 o 
  -2  20   3       80.58       76.49      6.94 o 
  -1  20   3        4.93        0.63      4.41 o 
   0  20   3      129.72      103.61      5.94 o 
   1  20   3      224.10      193.45     11.13 o 
   2  20   3       88.29       83.13      7.20 o 
   3  20   3       41.72       43.73      5.94 o 
   4  20   3      134.21      138.39      7.93 o 
   5  20   3        8.70        9.19      6.67 o 
  -6  21   3       15.18       11.80      8.86 o 
  -5  21   3        0.11        1.59      8.75 o 
  -4  21   3        2.23       -2.07      5.27 o 
  -3  21   3      353.05      316.68     10.48 o 
  -2  21   3       78.95       64.22      5.85 o 
  -1  21   3      113.22       90.68      7.35 o 
   0  21   3       38.92       48.83      5.24 o 
   1  21   3        0.04       -0.91      5.64 o 
   2  21   3        1.01       -2.05      5.89 o 
   3  21   3       66.74       66.99      6.57 o 
   4  21   3        0.03       -4.14      5.54 o 
   5  21   3       10.40       -2.94      7.64 o 
  -6  22   3        1.23       -8.49      8.49 o 
  -5  22   3       22.26       17.46      9.46 o 
  -4  22   3       35.30       30.34      5.95 o 
  -3  22   3       25.74       27.06      5.26 o 
  -2  22   3       40.97       32.08      6.06 o 
  -1  22   3        1.48       -0.22      4.67 o 
   0  22   3       14.05        8.68      4.65 o 
   1  22   3        0.08       -3.59      5.82 o 
   2  22   3       51.29       54.00      7.27 o 
   3  22   3      117.99      128.25      7.68 o 
   4  22   3        1.88       -4.61      6.28 o 
  -5  23   3      165.54      208.64     14.55 o 
  -4  23   3       29.71       34.77      5.88 o 
  -3  23   3        1.57       -0.61      4.89 o 
  -2  23   3        0.01        0.81      4.92 o 
  -1  23   3       25.07       13.42      5.32 o 
   0  23   3       29.51       18.96      4.88 o 
   1  23   3       72.00       50.10     11.54 o 
   2  23   3        0.59        2.12      6.14 o 
   3  23   3       10.34        7.11      6.76 o 
   4  23   3        1.65        0.92      6.74 o 
  -5  24   3        4.80        2.37      9.37 o 
  -4  24   3        2.57        4.04      5.60 o 
  -3  24   3        5.95       11.92      5.24 o 
  -2  24   3       15.42       17.50      5.42 o 
  -1  24   3        2.12       -1.02      5.08 o 
   0  24   3       21.17       13.45      5.76 o 
   1  24   3        0.10        4.03      6.47 o 
   2  24   3        2.95       -3.25      6.38 o 
   3  24   3       39.57       54.14      8.05 o 
   4  24   3        0.63        2.37     14.66 o 
  -4  25   3       27.27       27.86      6.29 o 
  -3  25   3       15.11        9.93      5.77 o 
  -2  25   3        6.90        0.04      5.33 o 
  -1  25   3        1.06        4.33      5.41 o 
   0  25   3       22.64       20.97      6.13 o 
   1  25   3        0.40       -4.83      5.62 o 
   2  25   3        1.68        8.21      6.86 o 
   3  25   3        3.12       10.81      7.49 o 
  -4  26   3        5.43      -10.41     12.30 o 
  -3  26   3       56.96       94.51      8.13 o 
  -2  26   3       34.05       43.95      6.39 o 
  -1  26   3       16.70       19.21      8.67 o 
   0  26   3       20.06       25.03      6.40 o 
   1  26   3       92.58      135.97      8.61 o 
   2  26   3        2.01        2.67      7.04 o 
  -3  27   3        7.09       16.56      6.69 o 
  -2  27   3        1.79       -0.83      5.90 o 
  -1  27   3        5.93        6.70      6.25 o 
   0  27   3       17.08       22.97      6.51 o 
   1  27   3       48.41       74.56      7.86 o 
  -1  28   3       87.15      109.46     10.67 o 
   0  28   3       10.88        9.32     10.14 o 
  -8   0   4       27.53       41.62      9.01 o 
  -6   0   4        0.68        8.09     10.41 o 
  -4   0   4       80.19       96.43      7.00 o 
  -2   0   4     2411.73     2425.78     54.32 o 
   0   0   4      615.37      617.84     13.68 o 
   2   0   4      909.78      973.82     21.21 o 
   4   0   4     1017.45     1082.06     20.96 o 
   6   0   4       45.31       26.89      8.86 o 
  -9   1   4        0.48        1.22      9.56 o 
  -8   1   4        6.90       -0.35      7.44 o 
  -7   1   4        0.21        2.80      6.50 o 
  -6   1   4        0.03       -2.08      3.54 o 
  -5   1   4        9.92       12.55      2.22 o 
  -4   1   4       75.82       95.51      4.96 o 
  -3   1   4       92.82       84.73      4.86 o 
  -2   1   4      435.99      417.06      8.23 o 
  -1   1   4       46.73       41.08      1.76 o 
   0   1   4      437.23      400.53      7.12 o 
   1   1   4      321.01      306.70      8.07 o 
   2   1   4      251.50      282.41      6.81 o 
   3   1   4      147.73      162.56      6.28 o 
   4   1   4        5.49        9.73      3.24 o 
   5   1   4      105.53      115.19      5.40 o 
   6   1   4       14.45       14.50      6.01 o 
   7   1   4       63.25       55.82      8.64 o 
  -9   2   4        0.73        2.38      6.24 o 
  -8   2   4        1.33        1.01      5.46 o 
  -7   2   4      251.81      250.08      8.95 o 
  -6   2   4       23.70       19.72      3.84 o 
  -5   2   4       41.36       53.77      9.58 o 
  -4   2   4      210.76      192.40      4.38 o 
  -3   2   4        9.20       12.37      2.37 o 
  -2   2   4      170.75      173.94      4.37 o 
  -1   2   4       28.89       27.58      1.75 o 
   0   2   4      272.21      289.91      5.92 o 
   1   2   4      116.24      124.54      5.54 o 
   2   2   4      538.28      553.48      9.94 o 
   3   2   4      163.22      175.08      6.99 o 
   4   2   4        8.58        2.64      3.16 o 
   5   2   4      260.35      237.37      6.93 o 
   6   2   4      166.86      171.51      8.97 o 
   7   2   4        1.32        4.10      5.75 o 
  -9   3   4       27.10       11.76      6.76 o 
  -8   3   4        3.06       11.04      5.60 o 
  -7   3   4        8.66        4.82      4.69 o 
  -6   3   4       95.48       95.24      4.72 o 
  -5   3   4       58.56       61.31      4.60 o 
  -4   3   4       33.46       39.21      2.77 o 
  -3   3   4        1.35        0.33      2.40 o 
  -2   3   4        8.76       14.35      2.97 o 
  -1   3   4     2078.80     2033.06     21.40 o 
   0   3   4       79.94       74.64      3.51 o 
   1   3   4      525.69      526.21     11.93 o 
   2   3   4      698.94      717.74     11.97 o 
   3   3   4      320.95      334.06      7.92 o 
   4   3   4       77.60       90.00      5.62 o 
   5   3   4      101.95      105.85     11.23 o 
   6   3   4       42.90       46.26      6.11 o 
   7   3   4       69.96       68.83      7.27 o 
  -9   4   4       13.03       18.02      7.85 o 
  -8   4   4        2.38        1.59      5.52 o 
  -7   4   4      620.36      611.41     14.50 o 
  -6   4   4        4.74        5.11      4.26 o 
  -5   4   4      290.29      292.82      8.88 o 
  -4   4   4      449.05      454.16      9.13 o 
  -3   4   4      205.21      194.63      6.15 o 
  -2   4   4      303.21      318.94      7.66 o 
  -1   4   4     1086.90     1065.46     12.75 o 
   0   4   4      957.02      945.88     13.28 o 
   1   4   4     1015.10     1031.34     15.34 o 
   2   4   4       71.97       86.23      4.07 o 
   3   4   4        6.84       10.35      3.39 o 
   4   4   4      398.48      421.56     10.01 o 
   5   4   4        9.35        6.77      4.17 o 
   6   4   4       58.49       45.40      6.24 o 
   7   4   4      118.96      138.65     10.60 o 
  -9   5   4        8.70        8.33      6.65 o 
  -8   5   4       70.77       72.88      7.31 o 
  -7   5   4       95.82       97.35      6.47 o 
  -6   5   4        5.01        5.46      4.38 o 
  -5   5   4      108.85      123.60      6.69 o 
  -4   5   4      340.32      352.55     10.41 o 
  -3   5   4       17.18       16.09      3.49 o 
  -2   5   4      837.78      823.80     13.12 o 
  -1   5   4      152.17      133.45      3.71 o 
   0   5   4       43.32       47.47      2.96 o 
   1   5   4       40.14       44.89      3.56 o 
   2   5   4      288.58      302.13      6.68 o 
   3   5   4       86.30       98.32      5.41 o 
   4   5   4      484.05      482.04      9.20 o 
   5   5   4      109.90       94.26      5.65 o 
   6   5   4        2.19       -2.07      6.79 o 
   7   5   4        8.57        4.43      6.07 o 
  -9   6   4       14.78        1.34      6.52 o 
  -8   6   4        9.41       17.29      5.98 o 
  -7   6   4       23.43       22.64      5.87 o 
  -6   6   4       17.49       10.63      4.64 o 
  -5   6   4      108.80      128.18     13.59 o 
  -4   6   4      112.18      133.34      6.01 o 
  -3   6   4     1226.20     1278.62     24.10 o 
  -2   6   4      443.19      478.52      9.00 o 
  -1   6   4      747.67      754.96     10.58 o 
   0   6   4      616.95      648.23      9.65 o 
   1   6   4        0.01       -2.69      2.97 o 
   2   6   4      713.13      752.25     11.61 o 
   3   6   4      728.16      713.17     11.56 o 
   4   6   4       95.77      113.28      6.36 o 
   5   6   4      149.36      167.55      6.19 o 
   6   6   4       27.27       20.67      5.77 o 
   7   6   4        5.85        9.81      6.05 o 
  -9   7   4       45.06       44.19      9.08 o 
  -8   7   4        0.06       -3.42      7.10 o 
  -7   7   4        7.61       10.08      4.99 o 
  -6   7   4      108.34      112.48      6.76 o 
  -5   7   4        7.13        7.76      4.31 o 
  -4   7   4      150.18      152.98     10.86 o 
  -3   7   4      174.99      178.43      7.03 o 
  -2   7   4        3.48        5.02      2.64 o 
  -1   7   4      918.96      928.16     12.89 o 
   0   7   4      181.19      174.06      4.64 o 
   1   7   4       10.58        5.22      2.81 o 
   2   7   4      113.65      123.29      4.56 o 
   3   7   4       14.81       10.04      3.76 o 
   4   7   4      578.46      554.06     11.13 o 
   5   7   4       21.31       14.03      4.18 o 
   6   7   4       10.31       20.23      5.81 o 
   7   7   4        5.88        0.81      6.04 o 
  -9   8   4        7.64       -1.59      6.65 o 
  -8   8   4        0.21       -0.30      5.74 o 
  -7   8   4      159.80      148.67      7.45 o 
  -6   8   4       25.37       18.86      5.15 o 
  -5   8   4       80.78      100.99      6.31 o 
  -4   8   4       10.98        8.28      4.01 o 
  -3   8   4      117.62      121.12      4.80 o 
  -2   8   4      954.70     1003.59     12.98 o 
  -1   8   4     1070.57     1072.28     16.70 o 
   0   8   4      327.49      366.60      6.79 o 
   1   8   4     2506.38     2521.42     33.52 o 
   2   8   4      364.56      387.84      8.50 o 
   3   8   4      124.75      145.41      5.72 o 
   4   8   4      118.25      116.70      5.41 o 
   5   8   4       38.73       38.53      4.65 o 
   6   8   4       26.80       29.21      6.19 o 
   7   8   4       44.92       38.53      6.87 o 
  -8   9   4       10.05        7.71      5.97 o 
  -7   9   4       61.12       56.35      6.13 o 
  -6   9   4       62.57       72.84      4.41 o 
  -5   9   4      330.72      350.04     10.99 o 
  -4   9   4       77.43       88.14      5.64 o 
  -3   9   4       12.18        4.25      3.18 o 
  -2   9   4     1466.99     1459.80     17.04 o 
  -1   9   4      379.91      373.98      7.35 o 
   0   9   4     1457.92     1486.03     19.17 o 
   1   9   4        0.05        0.52      3.03 o 
   2   9   4      293.28      296.63      7.42 o 
   3   9   4       77.88       80.41      4.60 o 
   4   9   4        2.97        0.81      3.99 o 
   5   9   4       14.49       14.05      4.77 o 
   6   9   4       15.82       20.82      6.04 o 
   7   9   4        1.79       -2.27      6.12 o 
  -8  10   4        1.96       -5.74      5.74 o 
  -7  10   4        0.34        3.12      8.14 o 
  -6  10   4        0.35       -4.64      4.64 o 
  -5  10   4      288.06      301.14      9.94 o 
  -4  10   4      244.47      264.76      9.71 o 
  -3  10   4      465.46      488.85     10.64 o 
  -2  10   4      135.49      143.23      3.84 o 
  -1  10   4      300.00      292.62      6.53 o 
   0  10   4      193.08      221.84      4.77 o 
   1  10   4       23.89       22.24      3.02 o 
   2  10   4        8.94       10.65      4.68 o 
   3  10   4        7.65        3.57      3.57 o 
   4  10   4       14.78       20.26      4.19 o 
   5  10   4       26.14       25.98      5.04 o 
   6  10   4       40.24       39.42      8.55 o 
   7  10   4       12.20       15.01      6.35 o 
  -8  11   4        4.86        2.16      6.01 o 
  -7  11   4        0.47       -1.11      4.49 o 
  -6  11   4        1.45       -1.37      3.96 o 
  -5  11   4      352.83      369.55      9.31 o 
  -4  11   4      127.71      133.09      5.12 o 
  -3  11   4       37.88       44.13      4.71 o 
  -2  11   4        0.02        1.00      2.10 o 
  -1  11   4      152.40      174.24      5.36 o 
   0  11   4        0.05       -2.12      2.12 o 
   1  11   4       26.94       38.13      4.51 o 
   2  11   4        8.62        3.10      3.27 o 
   3  11   4       63.26       57.61      4.70 o 
   4  11   4       10.47        7.83      4.16 o 
   5  11   4       40.94       37.25      5.44 o 
   6  11   4        9.14        4.41      5.72 o 
   7  11   4       26.59       25.60      6.74 o 
  -8  12   4       18.10       18.38      9.78 o 
  -7  12   4        4.32       -0.24      4.59 o 
  -6  12   4        2.14       -4.17      4.17 o 
  -5  12   4       21.51       21.51      6.03 o 
  -4  12   4        0.10        0.94      3.31 o 
  -3  12   4       61.46       65.99      4.47 o 
  -2  12   4      500.61      526.00      7.94 o 
  -1  12   4      310.72      309.83      7.15 o 
   0  12   4       60.17       56.24      3.37 o 
   1  12   4      433.20      430.23      8.13 o 
   2  12   4      166.48      164.57      5.57 o 
   3  12   4      567.74      539.23     10.29 o 
   4  12   4      120.09      106.34      5.56 o 
   5  12   4       27.95       38.12      5.44 o 
   6  12   4        6.54       19.27      7.77 o 
  -8  13   4       36.19       30.05      7.90 o 
  -7  13   4       35.36       37.05      5.61 o 
  -6  13   4       48.79       42.99      5.43 o 
  -5  13   4      152.16      151.94      6.67 o 
  -4  13   4       13.11        8.99      5.24 o 
  -3  13   4        0.31        1.44      3.61 o 
  -2  13   4       57.48       57.18      3.89 o 
  -1  13   4       27.91       28.35      3.60 o 
   0  13   4        7.26        9.89      3.12 o 
   1  13   4       10.92        8.04      2.93 o 
   2  13   4      303.07      298.11      7.33 o 
   3  13   4      187.53      190.52      8.06 o 
   4  13   4        0.89       -3.21      4.06 o 
   5  13   4        0.88       -3.61      6.62 o 
   6  13   4       20.33       21.05      6.45 o 
  -8  14   4        9.20       -1.63      7.13 o 
  -7  14   4       96.60      102.48      9.15 o 
  -6  14   4      212.98      229.36      9.30 o 
  -5  14   4       94.03       80.89      7.73 o 
  -4  14   4       67.38       84.86      7.39 o 
  -3  14   4       59.45       60.91      5.95 o 
  -2  14   4        0.40        1.96      4.23 o 
  -1  14   4        0.12        0.89      3.36 o 
   0  14   4       73.23       68.49      4.24 o 
   1  14   4        1.19        1.08      2.83 o 
   2  14   4        5.50        0.61      3.46 o 
   3  14   4       11.63       10.43      3.95 o 
   4  14   4       15.19       12.84      4.34 o 
   5  14   4        2.88        2.70      4.94 o 
   6  14   4        7.80        6.16      6.18 o 
  -8  15   4       31.35       36.76      8.34 o 
  -7  15   4       23.49       29.25      6.45 o 
  -6  15   4       24.10       18.93      6.32 o 
  -5  15   4      365.63      353.75     13.86 o 
  -4  15   4       92.33       96.42      8.07 o 
  -3  15   4      703.86      734.87     13.21 o 
  -2  15   4      170.19      166.24      5.92 o 
  -1  15   4      134.44      126.85      5.44 o 
   0  15   4      309.17      303.04      6.91 o 
   1  15   4      290.89      284.31      6.78 o 
   2  15   4       45.99       51.64      4.43 o 
   3  15   4      141.39      154.77      8.59 o 
   4  15   4       25.53       27.00      5.16 o 
   5  15   4        3.41        4.43      5.13 o 
   6  15   4        2.31        1.25      6.07 o 
  -7  16   4       11.50        9.77      6.94 o 
  -6  16   4        4.07        2.86      7.48 o 
  -5  16   4       14.65       -1.49      6.46 o 
  -4  16   4        2.82        2.42      5.91 o 
  -3  16   4        0.03        2.70      3.49 o 
  -2  16   4       81.72       77.47      5.68 o 
  -1  16   4        0.01       -3.26      3.26 o 
   0  16   4       82.65       88.35      6.79 o 
   1  16   4      163.99      177.36      6.36 o 
   2  16   4        1.33       -1.44      3.51 o 
   3  16   4       72.39       74.90      5.10 o 
   4  16   4       17.14        6.49      4.53 o 
   5  16   4       50.24       63.33      6.15 o 
   6  16   4        8.08       15.86      6.62 o 
  -7  17   4       21.53       26.79      7.49 o 
  -6  17   4       84.63       76.92      8.96 o 
  -5  17   4        4.20        1.94      6.66 o 
  -4  17   4       22.39       17.93      6.59 o 
  -3  17   4      131.41      123.89      7.90 o 
  -2  17   4        4.73        7.69      3.79 o 
  -1  17   4        8.36        8.85      3.91 o 
   0  17   4       20.25       23.88      4.40 o 
   1  17   4       10.26        4.46      3.98 o 
   2  17   4       31.58       22.35      4.69 o 
   3  17   4        4.00        0.57      3.99 o 
   4  17   4        0.63        4.83      4.43 o 
   5  17   4        0.18       -1.11      5.03 o 
   6  17   4        5.38        8.54      8.50 o 
  -7  18   4        3.90       14.41      7.36 o 
  -6  18   4       15.96        5.62      6.81 o 
  -5  18   4       43.50       32.63      8.15 o 
  -4  18   4       71.48       70.46      8.49 o 
  -3  18   4        4.89        5.40      3.96 o 
  -2  18   4        7.20       10.71      4.02 o 
  -1  18   4       36.92       41.16      4.56 o 
   0  18   4      466.96      435.55     10.20 o 
   1  18   4        3.73        1.71      4.75 o 
   2  18   4       40.64       35.19      5.99 o 
   3  18   4        0.02       -3.67      6.42 o 
   4  18   4       10.06       12.54      4.81 o 
   5  18   4        0.06       -0.24      5.48 o 
  -7  19   4        0.49       -7.00      7.00 o 
  -6  19   4       17.77       17.79     15.23 o 
  -5  19   4        0.59       -4.73      7.36 o 
  -4  19   4      113.73      127.78     11.59 o 
  -3  19   4       26.15       21.78      4.38 o 
  -2  19   4      128.52      112.69      5.76 o 
  -1  19   4        0.18       -3.88      3.88 o 
   0  19   4      227.61      207.72      8.25 o 
   1  19   4       39.50       36.67      5.72 o 
   2  19   4       51.12       51.09      6.48 o 
   3  19   4       68.91       76.51      6.06 o 
   4  19   4       11.75        6.97      5.35 o 
   5  19   4        0.30       -5.90      5.94 o 
  -6  20   4        5.23        5.00      7.34 o 
  -5  20   4        6.45       16.56      8.19 o 
  -4  20   4       14.54       10.47      6.54 o 
  -3  20   4       27.37       30.43      4.74 o 
  -2  20   4        8.59        1.94      4.21 o 
  -1  20   4        6.54        3.55      4.32 o 
   0  20   4      183.47      171.40      7.80 o 
   1  20   4       11.73        5.56      5.93 o 
   2  20   4        0.72        4.07      7.17 o 
   3  20   4       71.30       83.28      6.34 o 
   4  20   4        2.52       -1.36      5.31 o 
   5  20   4        0.02       -1.60      6.04 o 
  -6  21   4        5.29        2.48      7.14 o 
  -5  21   4        3.60       -8.03      8.03 o 
  -4  21   4        5.77       12.87      6.99 o 
  -3  21   4        9.04        8.48      4.63 o 
  -2  21   4       12.88       13.36      4.44 o 
  -1  21   4       68.33       55.99      5.38 o 
   0  21   4       14.26       15.03      5.11 o 
   1  21   4        1.45       -5.70      5.70 o 
   2  21   4        7.60        0.06      6.23 o 
   3  21   4        0.06        0.60      6.28 o 
   4  21   4        1.00       -6.30      6.30 o 
  -6  22   4       44.93       47.56      8.89 o 
  -5  22   4        2.92       -3.31      8.36 o 
  -4  22   4        6.81        4.33      6.82 o 
  -3  22   4        0.16       -0.59      4.62 o 
  -2  22   4        3.71        4.19      4.53 o 
  -1  22   4        5.81        1.01      4.55 o 
   0  22   4       18.98       12.78      4.73 o 
   1  22   4        5.52        4.77      5.90 o 
   2  22   4        4.43        5.99      6.24 o 
   3  22   4        8.05       11.12      6.95 o 
   4  22   4       29.39       39.35      9.25 o 
  -5  23   4       30.27       39.90      8.59 o 
  -4  23   4        3.62       -5.09      7.13 o 
  -3  23   4       37.82       32.86      5.02 o 
  -2  23   4        0.42        2.50      4.65 o 
  -1  23   4       30.81       27.37      5.32 o 
   0  23   4       59.71       61.45      5.82 o 
   1  23   4       49.62       44.14      7.45 o 
   2  23   4       13.01       15.62      6.85 o 
   3  23   4       20.38       22.34      7.18 o 
   4  23   4        0.13      -13.72     13.72 o 
  -5  24   4        0.02       -7.78      7.78 o 
  -4  24   4        0.40       -1.90      7.69 o 
  -3  24   4        0.89       -0.31      4.68 o 
  -2  24   4       29.17       30.11      5.46 o 
  -1  24   4        2.19        5.10      4.98 o 
   0  24   4        7.59        8.80      4.97 o 
   1  24   4        0.72        3.70      6.66 o 
   2  24   4        8.58        8.15      7.02 o 
   3  24   4        6.73       -1.65      6.94 o 
  -4  25   4        1.04        0.41      7.02 o 
  -3  25   4        1.84        5.04      5.76 o 
  -2  25   4        0.07       -5.85      5.85 o 
  -1  25   4       53.31       50.81      6.03 o 
   0  25   4       36.65       29.05      6.34 o 
   1  25   4        3.16       -2.85      6.73 o 
   2  25   4        5.16       -2.86      7.16 o 
  -3  26   4        7.79       10.18      6.03 o 
  -2  26   4       32.99       41.85      5.96 o 
  -1  26   4       15.13       17.08      5.63 o 
   0  26   4        0.06        2.34      6.13 o 
   1  26   4       18.02       31.14      6.91 o 
   2  26   4       21.88       43.05      8.40 o 
  -2  27   4       24.94       31.84      6.16 o 
  -1  27   4       10.17       19.65      6.98 o 
   0  27   4       77.07       85.34      7.87 o 
   1  27   4       82.38      100.62     11.25 o 
  -9   0   5       11.21       12.10     18.21 o 
  -7   0   5      116.47      108.98     10.17 o 
  -5   0   5        3.38       -1.14      6.62 o 
  -3   0   5      592.87      582.80     24.13 o 
  -1   0   5     3277.04     3240.98     50.76 o 
   1   0   5      169.52      177.90      8.26 o 
   3   0   5      452.66      501.41     16.84 o 
   5   0   5       21.07       17.27      7.00 o 
   7   0   5       14.03       -6.93      7.68 o 
  -9   1   5        1.60        3.35      7.29 o 
  -8   1   5       98.77      108.14      7.65 o 
  -7   1   5      100.64      113.22     11.65 o 
  -6   1   5      176.10      181.49      8.56 o 
  -5   1   5      139.22      133.91      6.02 o 
  -4   1   5      439.99      442.47     10.76 o 
  -3   1   5       95.76       96.29     12.06 o 
  -2   1   5       84.54      100.24      2.79 o 
  -1   1   5      774.56      787.17      9.90 o 
   0   1   5      581.93      601.92      9.93 o 
   1   1   5     1207.06     1211.20     17.78 o 
   2   1   5       31.62       39.69      3.92 o 
   3   1   5      218.47      227.71      7.83 o 
   4   1   5        1.70        2.08      3.53 o 
   5   1   5        0.11       -2.63      3.98 o 
   6   1   5       14.14       14.41      6.44 o 
   7   1   5      180.97      217.25     10.17 o 
  -9   2   5        4.07       -2.13      6.12 o 
  -8   2   5        7.55        1.40      5.47 o 
  -7   2   5       74.94       84.28     10.24 o 
  -6   2   5       28.76       26.08      5.65 o 
  -5   2   5      313.95      328.54      7.56 o 
  -4   2   5      153.27      158.81      5.64 o 
  -3   2   5        0.72        1.57      1.92 o 
  -2   2   5      378.79      380.81      7.49 o 
  -1   2   5        4.46       -1.16      1.86 o 
   0   2   5     1017.82     1000.54     15.98 o 
   1   2   5      285.66      323.08      7.21 o 
   2   2   5       99.22      111.61      5.02 o 
   3   2   5       27.48       31.21      3.82 o 
   4   2   5      290.09      298.54      7.18 o 
   5   2   5      236.67      241.32      7.39 o 
   6   2   5        9.45        1.14      6.21 o 
   7   2   5       75.61       62.27      7.60 o 
  -9   3   5        4.73        7.70      6.19 o 
  -8   3   5       18.20       13.73      5.58 o 
  -7   3   5       48.32       53.45     10.26 o 
  -6   3   5      160.92      168.81      8.91 o 
  -5   3   5       53.72       64.05      3.97 o 
  -4   3   5      737.76      753.63     11.73 o 
  -3   3   5      506.31      511.43     10.40 o 
  -2   3   5     3393.83     3421.66     48.07 o 
  -1   3   5      414.84      407.34      6.75 o 
   0   3   5      408.55      421.20      8.60 o 
   1   3   5        6.18        6.54      3.04 o 
   2   3   5      530.12      556.61     10.48 o 
   3   3   5      235.54      255.53      6.86 o 
   4   3   5      492.37      496.01      9.22 o 
   5   3   5       77.83      101.15      5.67 o 
   6   3   5        0.33       -5.80      5.80 o 
   7   3   5        7.61        3.92      6.39 o 
  -9   4   5        0.02       -1.85      6.11 o 
  -8   4   5       32.96       33.82      6.00 o 
  -7   4   5      271.91      276.59     12.38 o 
  -6   4   5       65.89       74.63      5.70 o 
  -5   4   5       34.97       39.73      3.71 o 
  -4   4   5       84.49       97.67      4.91 o 
  -3   4   5      656.30      680.20     13.17 o 
  -2   4   5      304.32      284.34      6.50 o 
  -1   4   5       90.36       95.86      3.37 o 
   0   4   5      126.86      130.83      4.09 o 
   1   4   5      313.68      292.10      8.32 o 
   2   4   5      190.69      207.67      8.43 o 
   3   4   5      268.80      283.55      7.24 o 
   4   4   5       44.77       42.30      4.17 o 
   5   4   5        3.12        9.69      4.57 o 
   6   4   5        7.53        9.16      5.90 o 
   7   4   5        0.00        5.68      6.38 o 
  -9   5   5       46.91       34.32      8.88 o 
  -8   5   5      240.88      210.83     17.69 o 
  -7   5   5        3.23        5.34      9.62 o 
  -6   5   5      420.77      424.67     11.64 o 
  -5   5   5      267.68      276.83      8.86 o 
  -4   5   5       44.03       53.15      4.62 o 
  -3   5   5      518.87      552.83     11.50 o 
  -2   5   5       67.14       77.25      3.04 o 
  -1   5   5     1148.44     1183.64     15.56 o 
   0   5   5      224.85      251.45      5.80 o 
   1   5   5      861.66      862.21     13.78 o 
   2   5   5       15.00       17.15      3.34 o 
   3   5   5       24.28       32.25      3.92 o 
   4   5   5      522.84      534.36     10.53 o 
   5   5   5       35.64       34.04      6.14 o 
   6   5   5        0.02       -4.63      5.92 o 
   7   5   5       12.79       21.46      7.11 o 
  -9   6   5        0.02       -3.04      8.18 o 
  -8   6   5        1.08        2.21      7.29 o 
  -7   6   5       52.79       63.80      7.80 o 
  -6   6   5       12.11       25.63      5.09 o 
  -5   6   5      298.92      318.50     12.84 o 
  -4   6   5      162.97      166.83      6.37 o 
  -3   6   5      150.83      154.41      6.02 o 
  -2   6   5      449.66      413.50      6.51 o 
  -1   6   5      830.36      820.76     11.67 o 
   0   6   5      203.61      183.71      5.26 o 
   1   6   5       85.73       85.24      4.45 o 
   2   6   5       15.68       19.16      3.49 o 
   3   6   5       22.82       17.68      3.84 o 
   4   6   5       52.12       64.14      5.71 o 
   5   6   5       27.74       23.52      4.90 o 
   6   6   5       47.91       41.32      6.48 o 
   7   6   5        3.49       -2.88      6.27 o 
  -9   7   5       55.05       59.61     11.60 o 
  -8   7   5        7.31        5.92      9.42 o 
  -7   7   5      314.18      309.98     13.33 o 
  -6   7   5       39.64       31.47      5.46 o 
  -5   7   5      291.31      324.97     10.01 o 
  -4   7   5      686.33      733.34     17.26 o 
  -3   7   5      220.21      236.86      7.62 o 
  -2   7   5       27.60       46.48      3.11 o 
  -1   7   5        3.13        1.71      2.47 o 
   0   7   5       14.58        3.72      2.87 o 
   1   7   5      127.83      146.38      5.18 o 
   2   7   5        0.93       -0.06      3.21 o 
   3   7   5        0.97       -3.51      3.51 o 
   4   7   5      341.20      353.07      9.33 o 
   5   7   5        6.17       -0.10      4.22 o 
   6   7   5        1.31        8.95      6.01 o 
   7   7   5        5.87        3.42      6.46 o 
  -9   8   5        0.35       -7.31      8.19 o 
  -8   8   5       38.69       52.24      8.81 o 
  -7   8   5       44.63       36.71      9.54 o 
  -6   8   5        0.46        0.80      4.81 o 
  -5   8   5        1.74        4.05      4.58 o 
  -4   8   5      156.01      171.97      7.84 o 
  -3   8   5      136.46      147.01      9.61 o 
  -2   8   5      215.20      230.54      6.07 o 
  -1   8   5      221.78      232.10      5.42 o 
   0   8   5       33.95       28.95      3.10 o 
   1   8   5      250.92      263.82      6.43 o 
   2   8   5      618.77      618.85     11.80 o 
   3   8   5        9.96        8.88      4.76 o 
   4   8   5      131.88      134.13      6.43 o 
   5   8   5       58.51       63.67      5.41 o 
   6   8   5        6.92        7.67      7.84 o 
   7   8   5       60.03       51.94      8.46 o 
  -8   9   5       30.86       19.44      8.19 o 
  -7   9   5       85.70       83.67      9.16 o 
  -6   9   5        0.30       -4.90      4.90 o 
  -5   9   5      167.78      196.91      9.00 o 
  -4   9   5        0.39       -2.22      4.44 o 
  -3   9   5      273.74      276.50      7.62 o 
  -2   9   5      226.13      236.01      4.74 o 
  -1   9   5      645.90      669.44     12.32 o 
   0   9   5      411.13      414.00      7.62 o 
   1   9   5      342.07      322.53      7.07 o 
   2   9   5       42.92       43.33      4.14 o 
   3   9   5       23.54       32.61      4.61 o 
   4   9   5       52.10       56.48      4.90 o 
   5   9   5       69.61       83.95      6.32 o 
   6   9   5       31.06       35.80      6.77 o 
  -8  10   5        0.02        4.91      7.65 o 
  -7  10   5        4.54       11.10      7.29 o 
  -6  10   5        7.18       12.45      5.41 o 
  -5  10   5        3.58        6.70      5.17 o 
  -4  10   5       18.44       27.32      6.89 o 
  -3  10   5        2.89        5.66      3.50 o 
  -2  10   5      356.67      371.54      6.53 o 
  -1  10   5      173.94      165.06     10.55 o 
   0  10   5      223.06      220.62      5.47 o 
   1  10   5      105.37      109.02      5.96 o 
   2  10   5      168.36      172.54      6.24 o 
   3  10   5      153.05      151.40      5.99 o 
   4  10   5       68.29       82.72      5.44 o 
   5  10   5      103.42      109.74      6.86 o 
   6  10   5       81.69       75.11      8.46 o 
  -8  11   5        1.19       -2.94      7.60 o 
  -7  11   5        4.75        3.10      5.64 o 
  -6  11   5      200.75      207.30      9.45 o 
  -5  11   5       22.64       14.58      8.49 o 
  -4  11   5       52.90       59.86      5.99 o 
  -3  11   5        6.20        9.07      4.80 o 
  -2  11   5       37.50       37.89      3.09 o 
  -1  11   5      482.69      508.71      9.59 o 
   0  11   5        0.83        9.96      3.12 o 
   1  11   5       13.27       14.95      4.73 o 
   2  11   5      107.50      117.64      5.13 o 
   3  11   5      105.45      109.88      5.58 o 
   4  11   5      173.86      180.19      6.88 o 
   5  11   5      103.39      121.15      7.16 o 
   6  11   5        4.90       -0.13      6.18 o 
  -8  12   5        9.53        2.54     22.47 o 
  -7  12   5        3.20        0.02      6.62 o 
  -6  12   5        3.17        7.61      6.04 o 
  -5  12   5       44.37       45.60      3.89 o 
  -4  12   5        7.42        6.55      3.52 o 
  -3  12   5       71.00       76.85      4.31 o 
  -2  12   5        1.84       -2.29      2.29 o 
  -1  12   5       67.66       69.48      4.86 o 
   0  12   5       69.83       70.69      3.29 o 
   1  12   5      131.09      143.04      6.19 o 
   2  12   5     1221.95     1220.14     19.90 o 
   3  12   5      234.32      237.25     11.30 o 
   4  12   5       69.24       68.31      5.40 o 
   5  12   5       35.25       28.32      5.75 o 
   6  12   5       42.85       43.24      8.77 o 
  -8  13   5        0.14       -6.86      9.62 o 
  -7  13   5       30.01       21.78      7.34 o 
  -6  13   5      130.24      117.27     10.69 o 
  -5  13   5      117.50      132.00      6.81 o 
  -4  13   5        6.07        3.13      4.10 o 
  -3  13   5       29.17       27.78      3.93 o 
  -2  13   5        1.39       -2.05      2.37 o 
  -1  13   5       22.14       26.98      4.37 o 
   0  13   5        9.55        6.24      4.20 o 
   1  13   5      195.75      200.51      5.80 o 
   2  13   5        6.80        7.23      3.76 o 
   3  13   5      189.15      187.32      6.68 o 
   4  13   5        3.99        3.16      4.52 o 
   5  13   5        7.14        7.91      5.25 o 
   6  13   5       67.61       61.38      7.56 o 
  -8  14   5        0.03        0.18      9.60 o 
  -7  14   5       12.43       10.12      8.15 o 
  -6  14   5        4.34       -5.08      5.08 o 
  -5  14   5       23.76       24.20      5.23 o 
  -4  14   5        1.69        2.22      4.56 o 
  -3  14   5       53.14       57.15      4.57 o 
  -2  14   5       81.61       86.91      4.46 o 
  -1  14   5       63.57       68.43      5.11 o 
   0  14   5       47.33       47.47      4.58 o 
   1  14   5       58.33       69.41      4.22 o 
   2  14   5        3.69       -3.46      3.46 o 
   3  14   5       29.45       26.25      4.49 o 
   4  14   5      200.67      208.52      7.43 o 
   5  14   5       10.88       13.65      5.64 o 
   6  14   5      127.06      142.09      9.12 o 
  -8  15   5       27.44       48.25     14.66 o 
  -7  15   5        0.50       -0.34      6.26 o 
  -6  15   5      169.28      162.80      9.00 o 
  -5  15   5        0.75       -0.81      5.10 o 
  -4  15   5      279.00      281.48     10.48 o 
  -3  15   5      326.10      330.41     16.01 o 
  -2  15   5      102.51      101.48      5.33 o 
  -1  15   5        0.20        2.04      3.74 o 
   0  15   5      419.81      409.31      9.63 o 
   1  15   5       19.07       23.85      4.07 o 
   2  15   5      279.65      291.99      7.67 o 
   3  15   5       14.94       12.06      4.19 o 
   4  15   5       49.47       54.17      5.45 o 
   5  15   5       27.49       28.15      5.88 o 
   6  15   5        3.10       23.65     14.66 o 
  -7  16   5        8.31        1.28      6.40 o 
  -6  16   5        7.80        8.61      6.26 o 
  -5  16   5       24.61       22.17      5.86 o 
  -4  16   5       23.26       14.17      5.06 o 
  -3  16   5        0.46       -4.15      4.15 o 
  -2  16   5       48.33       45.64      4.97 o 
  -1  16   5       16.43       13.08      5.82 o 
   0  16   5      281.57      287.62      8.28 o 
   1  16   5        0.06        4.09      4.84 o 
   2  16   5       19.55       14.43      5.50 o 
   3  16   5       89.01       88.01      5.49 o 
   4  16   5        3.33        5.26      4.63 o 
   5  16   5        5.57        2.88      5.53 o 
  -7  17   5       12.22        7.97      6.78 o 
  -6  17   5        1.73        3.49      7.51 o 
  -5  17   5       15.28       10.27      5.77 o 
  -4  17   5        6.89        1.58      5.07 o 
  -3  17   5      109.19      100.30      5.19 o 
  -2  17   5       60.78       57.49      4.58 o 
  -1  17   5       46.91       55.21      9.12 o 
   0  17   5       18.62       16.64      4.45 o 
   1  17   5       13.51       14.63      5.27 o 
   2  17   5        0.61        1.56      5.11 o 
   3  17   5        1.76       -1.04      4.66 o 
   4  17   5        5.00        6.48      4.79 o 
   5  17   5        3.62        4.15      5.62 o 
  -7  18   5        0.28       -3.26      7.68 o 
  -6  18   5        3.55        5.60      6.93 o 
  -5  18   5        0.92        0.27      6.09 o 
  -4  18   5        0.59       -2.11      5.17 o 
  -3  18   5        8.67        4.85      3.90 o 
  -2  18   5       18.49       15.40      4.10 o 
  -1  18   5       48.66       52.52      4.96 o 
   0  18   5      141.53      141.53      6.56 o 
   1  18   5        2.66        0.75      5.09 o 
   2  18   5        4.49       -4.12      5.27 o 
   3  18   5       21.27       20.56      5.25 o 
   4  18   5        0.18       -0.62      5.96 o 
   5  18   5       17.94       23.14      6.75 o 
  -7  19   5       30.55       16.56     13.72 o 
  -6  19   5        2.27       18.40      7.14 o 
  -5  19   5      110.07      116.97      8.94 o 
  -4  19   5        4.14        2.17      7.31 o 
  -3  19   5      479.60      456.30     10.91 o 
  -2  19   5        0.30       -2.06      3.93 o 
  -1  19   5       15.61       30.47      4.67 o 
   0  19   5        8.59        2.96      4.48 o 
   1  19   5       80.27       77.10      9.46 o 
   2  19   5        4.93        8.61      5.50 o 
   3  19   5        5.80       14.60      6.02 o 
   4  19   5        0.53        1.18      5.47 o 
  -6  20   5       24.18       16.35      7.53 o 
  -5  20   5        2.81        9.63      6.25 o 
  -4  20   5        5.39        9.40      5.87 o 
  -3  20   5       10.05        9.05      5.72 o 
  -2  20   5       12.71       12.75      4.40 o 
  -1  20   5        8.74        6.21      4.39 o 
   0  20   5       49.96       56.58      6.15 o 
   1  20   5        0.28       -5.13      5.13 o 
   2  20   5        0.01       -0.90      5.51 o 
   3  20   5        1.21       -4.45      5.82 o 
   4  20   5        1.96        2.01      6.11 o 
  -6  21   5        1.49       -3.65      7.17 o 
  -5  21   5        4.40       -6.02      6.07 o 
  -4  21   5       16.28       15.06      6.54 o 
  -3  21   5       25.53       25.10      6.72 o 
  -2  21   5        0.94       -4.23      4.23 o 
  -1  21   5       13.36        8.61      4.72 o 
   0  21   5       23.39       15.33      5.57 o 
   1  21   5        1.02        3.97      5.74 o 
   2  21   5        0.64       -1.00      5.78 o 
   3  21   5        6.55       -1.81      6.03 o 
   4  21   5        2.59        7.54      7.21 o 
  -5  22   5        0.28       -7.98      7.98 o 
  -4  22   5       21.07       23.48      6.70 o 
  -3  22   5       33.64       32.99      5.16 o 
  -2  22   5        6.19        1.39      4.52 o 
  -1  22   5        0.03       -2.71      4.59 o 
   0  22   5        0.77        3.55      5.44 o 
   1  22   5       13.37       10.47      6.56 o 
   2  22   5       11.22       17.49      6.90 o 
   3  22   5       27.23       25.30      9.86 o 
  -5  23   5       21.31       37.36      7.63 o 
  -4  23   5        9.19       -4.56      6.48 o 
  -3  23   5        3.20        6.33      4.89 o 
  -2  23   5       11.01       11.52      4.93 o 
  -1  23   5        0.06       -1.75      4.79 o 
   0  23   5        5.20        4.21      4.94 o 
   1  23   5        2.24        6.08      6.68 o 
   2  23   5        3.21       11.19      6.95 o 
   3  23   5        5.33        2.10      9.07 o 
  -4  24   5        0.33       -6.48      6.48 o 
  -3  24   5      103.13      119.79      8.79 o 
  -2  24   5        0.09        3.43      4.98 o 
  -1  24   5        0.07       -2.16      4.98 o 
   0  24   5        8.59       10.21      5.23 o 
   1  24   5       15.65       18.51      7.10 o 
   2  24   5        1.29       14.30      7.23 o 
  -4  25   5        0.00       -1.05      6.78 o 
  -3  25   5       29.83       37.73      6.26 o 
  -2  25   5       11.94       13.06      5.45 o 
  -1  25   5       53.50       71.79      6.42 o 
   0  25   5       43.20       46.22      6.95 o 
   1  25   5       40.19       35.79      8.07 o 
   2  25   5        7.99        3.55      7.33 o 
  -3  26   5        0.08        5.53      5.54 o 
  -2  26   5        9.44       12.90      5.54 o 
  -1  26   5       42.93       38.77      6.12 o 
   0  26   5        7.10        9.43      6.46 o 
   1  26   5       60.34       56.48     11.47 o 
  -1  27   5        8.27        2.84     15.14 o 
  -8   0   6      127.74       98.84     16.08 o 
  -6   0   6        3.74      -11.35     11.35 o 
  -4   0   6      231.58      212.40     15.14 o 
  -2   0   6     6380.48     6329.03    112.37 o 
   0   0   6        8.73       12.45      3.89 o 
   2   0   6       19.69       26.43      7.01 o 
   4   0   6        1.54       -3.72      5.24 o 
   6   0   6       12.91        9.46      9.70 o 
  -9   1   6        3.77        7.65      6.35 o 
  -8   1   6       36.85       30.84      7.92 o 
  -7   1   6       12.87        1.53      5.73 o 
  -6   1   6        1.74       -5.35      5.35 o 
  -5   1   6        2.58       -0.70      3.95 o 
  -4   1   6      123.49      133.71      8.70 o 
  -3   1   6       59.15       82.16      4.15 o 
  -2   1   6     4459.11     4422.42     51.83 o 
  -1   1   6        7.79       19.19      2.32 o 
   0   1   6      336.41      311.92      6.83 o 
   1   1   6      239.14      249.87      7.69 o 
   2   1   6       25.67       28.37      4.06 o 
   3   1   6       54.37       61.31      5.18 o 
   4   1   6       71.58       78.39      4.84 o 
   5   1   6        1.56       -1.94      4.28 o 
   6   1   6        0.67        6.98      6.62 o 
  -9   2   6        6.48        6.56      7.86 o 
  -8   2   6       58.88       59.59      8.05 o 
  -7   2   6       18.22       16.60      6.27 o 
  -6   2   6        0.83        6.10      4.78 o 
  -5   2   6        5.73        0.84      2.95 o 
  -4   2   6       41.61       41.38      2.94 o 
  -3   2   6       94.60      108.27      3.88 o 
  -2   2   6     5080.45     5001.56     54.44 o 
  -1   2   6      131.04      130.79      5.01 o 
   0   2   6      193.92      193.34      7.67 o 
   1   2   6       54.78       58.42      4.72 o 
   2   2   6        1.34       -3.56      3.56 o 
   3   2   6        4.35       -4.05      4.05 o 
   4   2   6        2.74       -2.49      3.82 o 
   5   2   6       20.38       18.39      4.67 o 
   6   2   6        1.28        5.02      6.71 o 
  -9   3   6       14.47       18.38      8.30 o 
  -8   3   6       55.61       71.02      8.81 o 
  -7   3   6       21.23       21.43      6.53 o 
  -6   3   6       95.45       97.36      6.01 o 
  -5   3   6       36.63       40.92      4.16 o 
  -4   3   6       93.96      101.43      3.90 o 
  -3   3   6       35.42       48.46      4.91 o 
  -2   3   6     1247.69     1229.62     14.63 o 
  -1   3   6      105.04      119.88      3.70 o 
   0   3   6      186.93      192.39      5.53 o 
   1   3   6      200.37      198.01      6.19 o 
   2   3   6        6.13        4.17      3.78 o 
   3   3   6       35.08       34.85      5.12 o 
   4   3   6      448.50      459.03      9.32 o 
   5   3   6        3.21        4.73      4.56 o 
   6   3   6       15.88       11.64      6.81 o 
  -9   4   6       47.11       42.72      9.00 o 
  -8   4   6      199.89      173.02     14.36 o 
  -7   4   6      332.91      324.27     12.91 o 
  -6   4   6        6.18        5.58      4.53 o 
  -5   4   6      785.64      818.36     16.08 o 
  -4   4   6      190.16      193.20      6.54 o 
  -3   4   6      336.98      352.67      8.90 o 
  -2   4   6      216.57      227.84      4.14 o 
  -1   4   6       76.52       79.91      3.41 o 
   0   4   6       95.02      105.50      4.27 o 
   1   4   6      337.97      349.65      8.10 o 
   2   4   6      121.31      136.17      5.74 o 
   3   4   6      111.93      125.09      9.03 o 
   4   4   6       42.28       42.25      4.84 o 
   5   4   6        0.67        0.68      4.51 o 
   6   4   6       13.62       16.36      6.95 o 
  -9   5   6        9.52       11.77      8.15 o 
  -8   5   6        5.10        8.90      7.52 o 
  -7   5   6       13.83       20.98      9.85 o 
  -6   5   6       22.33       24.10      5.12 o 
  -5   5   6      234.12      250.04      7.98 o 
  -4   5   6        0.01       -4.10      4.10 o 
  -3   5   6        1.67       -2.63      4.30 o 
  -2   5   6      543.27      545.67      7.51 o 
  -1   5   6      273.47      272.06      5.72 o 
   0   5   6      117.86      111.32      4.09 o 
   1   5   6      560.62      565.08     10.66 o 
   2   5   6       44.42       46.26      4.43 o 
   3   5   6      163.06      162.20      6.36 o 
   4   5   6      287.69      276.86      8.34 o 
   5   5   6        6.90        7.80      5.68 o 
   6   5   6        7.31        9.22      6.46 o 
  -9   6   6        3.94        9.39      8.24 o 
  -8   6   6       44.79       67.05     13.30 o 
  -7   6   6        5.57       -6.24      6.24 o 
  -6   6   6        4.46       -3.05      4.81 o 
  -5   6   6       69.58       76.31      5.29 o 
  -4   6   6      113.23      124.81      5.88 o 
  -3   6   6        1.32        7.63      3.81 o 
  -2   6   6       72.89       68.89      2.79 o 
  -1   6   6      248.82      251.66      6.34 o 
   0   6   6       21.18       27.03      4.09 o 
   1   6   6      212.36      213.33      6.44 o 
   2   6   6        0.31       -3.05      3.34 o 
   3   6   6        0.63       -3.69      3.69 o 
   4   6   6       65.38       65.22      5.19 o 
   5   6   6        3.39        7.81      5.32 o 
   6   6   6        0.16       -3.94      6.07 o 
  -9   7   6       18.89       15.19      8.79 o 
  -8   7   6       81.46      102.00     10.18 o 
  -7   7   6       30.02       18.73      9.30 o 
  -6   7   6       30.89       36.42      9.42 o 
  -5   7   6       77.38       91.14     12.41 o 
  -4   7   6      233.89      246.76      8.05 o 
  -3   7   6      139.93      148.48      7.70 o 
  -2   7   6        0.82       -1.03      2.04 o 
  -1   7   6      273.34      307.20      7.15 o 
   0   7   6      275.11      272.58      6.10 o 
   1   7   6      274.23      261.34      7.40 o 
   2   7   6        0.61       -1.39      3.46 o 
   3   7   6       77.35       77.85      5.08 o 
   4   7   6      192.13      194.97      7.69 o 
   5   7   6       34.74       28.04      5.52 o 
   6   7   6        2.21        6.39      6.33 o 
  -8   8   6       22.36       27.60      8.32 o 
  -7   8   6        0.02        0.34      6.75 o 
  -6   8   6        0.27        2.71      5.37 o 
  -5   8   6       62.19       68.61      6.59 o 
  -4   8   6      226.30      245.49      9.64 o 
  -3   8   6        0.28       -2.37      3.83 o 
  -2   8   6        1.32       -1.70      2.94 o 
  -1   8   6      611.48      555.39     10.27 o 
   0   8   6      102.35      126.48      4.38 o 
   1   8   6        4.39        1.88      4.02 o 
   2   8   6      183.18      188.88      6.30 o 
   3   8   6      109.64      126.42      5.88 o 
   4   8   6        3.48        5.17      5.43 o 
   5   8   6       40.70       43.40      5.91 o 
   6   8   6       37.49       37.07      7.12 o 
  -8   9   6        0.76       -0.71      8.42 o 
  -7   9   6        5.38        8.11      7.22 o 
  -6   9   6      117.32      120.44      8.13 o 
  -5   9   6       11.64        4.85      5.60 o 
  -4   9   6       27.52       23.01      5.36 o 
  -3   9   6      528.41      517.90     16.36 o 
  -2   9   6      253.70      250.04      5.51 o 
  -1   9   6       15.21       22.05      5.08 o 
   0   9   6        2.49        1.79      2.69 o 
   1   9   6        3.31        0.86      3.24 o 
   2   9   6      115.42      120.95      5.45 o 
   3   9   6       71.01       72.52      5.37 o 
   4   9   6       92.90       78.71      5.97 o 
   5   9   6       11.54       10.21      5.41 o 
   6   9   6        3.60       -4.22      6.29 o 
  -8  10   6        0.49        4.57      7.84 o 
  -7  10   6       26.10       19.54      6.77 o 
  -6  10   6        0.13       -2.22      5.56 o 
  -5  10   6      317.35      322.79     13.09 o 
  -4  10   6       41.19       38.33      5.93 o 
  -3  10   6      835.56      817.84     19.51 o 
  -2  10   6        0.02        4.70      2.44 o 
  -1  10   6      243.60      221.53      6.99 o 
   0  10   6      262.42      259.87      8.52 o 
   1  10   6      350.09      329.30     10.09 o 
   2  10   6       36.86       38.05      7.12 o 
   3  10   6      246.09      250.98      8.18 o 
   4  10   6      139.16      138.57      7.01 o 
   5  10   6       26.05       27.74      5.83 o 
   6  10   6       79.91       71.31      7.79 o 
  -8  11   6        5.54       20.53     10.23 o 
  -7  11   6      198.50      201.87     10.70 o 
  -6  11   6       20.95       17.21      7.98 o 
  -5  11   6      151.91      134.97     10.30 o 
  -4  11   6      342.73      349.56     12.93 o 
  -3  11   6      189.73      198.69      9.13 o 
  -2  11   6      390.92      376.06      7.43 o 
  -1  11   6      708.91      710.53     13.57 o 
   0  11   6      543.95      528.97     10.33 o 
   1  11   6      625.99      613.88     11.60 o 
   2  11   6      539.89      515.45     10.99 o 
   3  11   6       55.82       52.19      4.97 o 
   4  11   6      236.92      234.17      8.11 o 
   5  11   6       17.70       10.56      5.66 o 
   6  11   6      157.83      186.16     10.13 o 
  -8  12   6        0.28      -11.35     11.35 o 
  -7  12   6       93.25       96.71     10.20 o 
  -6  12   6        0.13        5.98      7.27 o 
  -5  12   6      156.62      173.57     11.65 o 
  -4  12   6      221.70      238.52     12.18 o 
  -3  12   6      111.74      109.36      9.61 o 
  -2  12   6      224.92      215.42      7.40 o 
  -1  12   6      503.46      462.19      9.55 o 
   0  12   6      116.50      109.80      5.34 o 
   1  12   6      299.97      299.73      7.91 o 
   2  12   6     1136.01     1112.69     16.90 o 
   3  12   6        7.34        7.02      4.47 o 
   4  12   6      136.18      135.00      6.78 o 
   5  12   6        0.25        9.77      5.52 o 
   6  12   6       62.97       61.34      7.78 o 
  -8  13   6       17.82       19.39     12.77 o 
  -7  13   6        1.80       -7.52      7.52 o 
  -6  13   6      617.47      658.48     23.05 o 
  -5  13   6      193.55      187.48     12.32 o 
  -4  13   6       64.65       63.15      4.88 o 
  -3  13   6      368.97      369.28     10.58 o 
  -2  13   6      364.49      351.03      7.80 o 
  -1  13   6       99.58       93.81      5.09 o 
   0  13   6      885.47      825.80     14.41 o 
   1  13   6       17.91       20.73      4.18 o 
   2  13   6       28.76       30.34      4.31 o 
   3  13   6       75.08       70.23      5.29 o 
   4  13   6       78.37       77.44      5.97 o 
   5  13   6       27.83       20.11      5.89 o 
  -8  14   6       44.88       52.51     14.66 o 
  -7  14   6      103.22      105.05     11.20 o 
  -6  14   6      277.75      276.27     15.15 o 
  -5  14   6      312.35      336.28     15.93 o 
  -4  14   6        1.92       -3.24      4.01 o 
  -3  14   6      573.40      567.70     13.92 o 
  -2  14   6      345.76      329.90      7.80 o 
  -1  14   6      179.41      180.53      6.43 o 
   0  14   6      579.67      571.46     11.60 o 
   1  14   6      147.49      136.04      7.07 o 
   2  14   6        1.55        2.68      4.64 o 
   3  14   6      192.81      190.66      7.07 o 
   4  14   6       89.26       89.40      6.26 o 
   5  14   6       37.09       41.52      6.46 o 
  -7  15   6      101.11       98.45     11.51 o 
  -6  15   6        3.73       -0.39      7.81 o 
  -5  15   6       57.11       62.70      6.38 o 
  -4  15   6      726.43      750.88     18.93 o 
  -3  15   6        1.29        5.27      4.79 o 
  -2  15   6      381.97      355.82      8.30 o 
  -1  15   6       94.85       95.54      6.43 o 
   0  15   6        8.13        5.24      4.13 o 
   1  15   6       59.51       54.32      5.93 o 
   2  15   6      468.86      427.99     11.87 o 
   3  15   6       15.13       11.86      4.54 o 
   4  15   6       84.80       97.97      6.44 o 
   5  15   6        3.51        3.65      6.49 o 
  -7  16   6        7.40       -4.88      8.75 o 
  -6  16   6        0.02       -5.36      5.36 o 
  -5  16   6        3.99       -3.02      8.96 o 
  -4  16   6      263.01      259.92      9.41 o 
  -3  16   6       48.71       51.02      5.94 o 
  -2  16   6       21.11       27.70      4.09 o 
  -1  16   6      217.55      223.39     14.61 o 
   0  16   6       99.85       93.49      7.63 o 
   1  16   6        3.29        7.77      5.10 o 
   2  16   6      105.52      108.51      7.32 o 
   3  16   6        9.88        5.99      4.91 o 
   4  16   6        2.12       -0.26      4.83 o 
   5  16   6       50.95       68.83      7.09 o 
  -7  17   6        0.89       -8.28      8.28 o 
  -6  17   6      111.67      125.04     15.02 o 
  -5  17   6        0.22       -2.52      5.70 o 
  -4  17   6       83.55       96.03      6.94 o 
  -3  17   6       86.66       96.34      8.33 o 
  -2  17   6        9.62        5.59      3.84 o 
  -1  17   6        0.38        9.67      4.84 o 
   0  17   6      194.43      193.12      7.44 o 
   1  17   6        1.80        7.62      5.34 o 
   2  17   6        0.00        6.81      6.33 o 
   3  17   6       10.25       11.84      7.52 o 
   4  17   6        1.58        2.35      5.71 o 
  -7  18   6        2.13        3.62      9.29 o 
  -6  18   6       40.05       41.67      7.55 o 
  -5  18   6        6.84        6.32      6.32 o 
  -4  18   6        3.90        2.15      5.49 o 
  -3  18   6        2.82       -0.11      5.42 o 
  -2  18   6       22.37       21.26      4.25 o 
  -1  18   6       10.42        7.75      4.87 o 
   0  18   6      448.07      439.51     11.88 o 
   1  18   6       13.49       20.75      5.72 o 
   2  18   6       32.72       26.37      6.19 o 
   3  18   6       14.67       15.90      6.18 o 
   4  18   6        0.03       -0.30      6.20 o 
  -6  19   6        0.08        2.74      7.02 o 
  -5  19   6        4.35        3.71      6.55 o 
  -4  19   6      211.86      213.62     14.88 o 
  -3  19   6       10.47        6.10      5.65 o 
  -2  19   6        3.95        4.85      4.18 o 
  -1  19   6       17.84       20.34      5.50 o 
   0  19   6       56.08       62.05      6.25 o 
   1  19   6        6.95       -4.39      5.36 o 
   2  19   6       26.25       23.63      6.23 o 
   3  19   6       44.21       42.60      6.96 o 
   4  19   6        0.40       -3.83      7.75 o 
  -6  20   6        0.09        3.41      7.27 o 
  -5  20   6        1.03       -3.20      6.30 o 
  -4  20   6        0.53        1.78      5.84 o 
  -3  20   6       51.04       45.36      5.11 o 
  -2  20   6       22.53       22.20      4.66 o 
  -1  20   6       31.96       31.14      5.13 o 
   0  20   6      395.58      379.12     11.41 o 
   1  20   6       46.01       43.01      6.62 o 
   2  20   6        0.49       -0.44      5.84 o 
   3  20   6        1.77        3.90      6.15 o 
   4  20   6       35.07       31.38      8.47 o 
  -6  21   6       40.55       53.13      8.73 o 
  -5  21   6        0.01       -0.39      7.09 o 
  -4  21   6       37.13       31.08      6.60 o 
  -3  21   6       20.43       22.72      4.44 o 
  -2  21   6        1.16        2.23      4.50 o 
  -1  21   6       36.07       40.86      6.45 o 
   0  21   6       11.27        3.76      5.55 o 
   1  21   6        0.24       -5.70      6.23 o 
   2  21   6        0.03       -0.58      7.04 o 
   3  21   6        0.06        0.53      6.30 o 
  -5  22   6        9.87       24.56      7.71 o 
  -4  22   6       68.58       58.53      7.49 o 
  -3  22   6        9.94       13.91      4.64 o 
  -2  22   6       13.91       17.06      4.85 o 
  -1  22   6       56.52       74.55      6.06 o 
   0  22   6        0.01       11.64      6.03 o 
   1  22   6        9.04       17.43      6.97 o 
   2  22   6      129.02      152.48      9.29 o 
   3  22   6       26.32       31.95      8.92 o 
  -5  23   6        1.03       -4.22      7.69 o 
  -4  23   6       28.64       20.78      6.93 o 
  -3  23   6        9.43       10.35      6.24 o 
  -2  23   6       14.63       17.04      5.16 o 
  -1  23   6        1.40       -1.01      4.94 o 
   0  23   6        0.13        4.38      5.88 o 
   1  23   6        0.22        1.44      6.96 o 
   2  23   6       15.27       20.89      7.53 o 
  -4  24   6        0.29       -0.92      6.97 o 
  -3  24   6       12.17       11.31      4.97 o 
  -2  24   6       27.53       22.53      5.82 o 
  -1  24   6        7.09        7.31      5.71 o 
   0  24   6       27.72       32.11      6.66 o 
   1  24   6        9.41       12.67      7.45 o 
   2  24   6        4.27       10.87      8.70 o 
  -3  25   6        9.89       17.66      5.15 o 
  -2  25   6       17.02       22.85      5.95 o 
  -1  25   6       32.20       34.19      5.90 o 
   0  25   6        9.85        3.59      6.09 o 
   1  25   6        0.00       -6.89      7.92 o 
  -2  26   6        7.36        0.00      8.02 o 
  -1  26   6       30.35       33.44      6.21 o 
  -9   0   7        0.10       -5.20     16.08 o 
  -7   0   7       16.74       22.71     14.66 o 
  -5   0   7       97.33      118.26     12.30 o 
  -3   0   7      456.93      463.55      9.90 o 
  -1   0   7        4.44       -2.57      5.97 o 
   1   0   7      165.57      172.02      9.41 o 
   3   0   7      180.89      176.60     10.19 o 
   5   0   7        0.18       -5.76      5.76 o 
  -9   1   7        2.20        4.22     10.15 o 
  -8   1   7        2.30        0.33      6.46 o 
  -7   1   7        0.02       -1.50      5.19 o 
  -6   1   7        2.36        0.35      6.86 o 
  -5   1   7       10.56        7.58      5.85 o 
  -4   1   7       21.26       27.83      3.92 o 
  -3   1   7      224.36      222.78      4.51 o 
  -2   1   7        1.25        1.66      2.07 o 
  -1   1   7       28.91       33.38      3.03 o 
   0   1   7      127.71      123.96      4.78 o 
   1   1   7      223.11      220.92      6.67 o 
   2   1   7       46.02       52.36      6.21 o 
   3   1   7        6.48        3.00      4.50 o 
   4   1   7       13.24       20.42      4.40 o 
   5   1   7       29.57       23.82      5.24 o 
   6   1   7        6.91       24.64      7.73 o 
  -9   2   7        0.02       -0.75      7.57 o 
  -8   2   7      116.92      121.51      9.60 o 
  -7   2   7        0.50        0.28      5.75 o 
  -6   2   7       45.31       59.72      8.28 o 
  -5   2   7       95.69      101.91      5.61 o 
  -4   2   7       17.22       17.80      4.20 o 
  -3   2   7      160.48      163.27      5.08 o 
  -2   2   7      107.12      113.03      3.64 o 
  -1   2   7        1.48       -0.79      2.42 o 
   0   2   7        1.82       -2.02      2.89 o 
   1   2   7       13.98        8.30      3.76 o 
   2   2   7        5.65        2.77      4.00 o 
   3   2   7       38.35       30.37      5.04 o 
   4   2   7       99.02       99.52      5.53 o 
   5   2   7        2.84        5.60      4.89 o 
   6   2   7        4.36       -5.30      8.94 o 
  -9   3   7        3.58        0.27      7.77 o 
  -8   3   7       13.10       15.86      7.26 o 
  -7   3   7       20.38       31.09      8.33 o 
  -6   3   7       13.49       28.44      5.91 o 
  -5   3   7       12.99       10.92      4.29 o 
  -4   3   7        2.81       -3.89      3.89 o 
  -3   3   7       24.34       24.06      2.52 o 
  -2   3   7      401.38      386.88      6.78 o 
  -1   3   7       30.79       28.55      3.17 o 
   0   3   7       48.29       50.58      3.69 o 
   1   3   7      237.67      241.45      8.11 o 
   2   3   7       91.02       97.22      8.25 o 
   3   3   7      133.59      138.16      6.14 o 
   4   3   7       21.10       18.76      4.75 o 
   5   3   7       20.42       26.12      5.40 o 
   6   3   7        1.75       -2.74      7.02 o 
  -9   4   7        4.30       -6.21      7.74 o 
  -8   4   7      150.35      149.64     10.48 o 
  -7   4   7       33.70       37.68      7.17 o 
  -6   4   7       20.37       18.44      5.43 o 
  -5   4   7        2.73       -2.93      4.36 o 
  -4   4   7       41.92       51.09      5.21 o 
  -3   4   7       72.90       66.74      4.76 o 
  -2   4   7        0.85        4.81      2.26 o 
  -1   4   7       64.67       60.67      3.72 o 
   0   4   7       11.87       11.07      3.07 o 
   1   4   7      114.03      117.97      5.38 o 
   2   4   7       35.23       27.75      5.56 o 
   3   4   7       10.26        5.47      4.21 o 
   4   4   7       46.64       52.02      5.38 o 
   5   4   7        0.21        4.03      4.90 o 
   6   4   7       83.38       77.17      8.86 o 
  -9   5   7       32.17       33.03      8.70 o 
  -8   5   7       12.15       18.06      7.76 o 
  -7   5   7       12.44       -3.86      7.44 o 
  -6   5   7        2.01        3.84      5.99 o 
  -5   5   7       18.77       15.12      4.82 o 
  -4   5   7        6.84        2.31      4.47 o 
  -3   5   7        7.72       10.47      3.92 o 
  -2   5   7       35.76       35.28      3.01 o 
  -1   5   7       35.76       37.84      3.53 o 
   0   5   7       29.53       34.55      3.50 o 
   1   5   7       34.31       38.42      4.22 o 
   2   5   7        7.04       11.71      4.19 o 
   3   5   7      484.43      483.33     10.92 o 
   4   5   7        4.98        4.29      4.63 o 
   5   5   7        1.59        2.11      5.29 o 
   6   5   7       10.81        6.52      7.24 o 
  -9   6   7        5.36        8.01      8.47 o 
  -8   6   7      101.25      104.54     10.04 o 
  -7   6   7        4.41        8.92     18.21 o 
  -6   6   7       81.16       97.00      8.34 o 
  -5   6   7       51.63       59.08      8.26 o 
  -4   6   7        2.08        4.23      4.70 o 
  -3   6   7      156.93      163.52      6.82 o 
  -2   6   7       50.56       51.18      3.28 o 
  -1   6   7      167.49      165.76      5.60 o 
   0   6   7      459.68      450.93      9.06 o 
   1   6   7       40.35       42.30      4.44 o 
   2   6   7       26.78       27.83      4.51 o 
   3   6   7        4.03       -3.27      4.02 o 
   4   6   7       48.75       35.29      5.26 o 
   5   6   7       20.37       20.55      5.77 o 
   6   6   7        1.46        8.98      6.87 o 
  -8   7   7        4.24       19.70      8.98 o 
  -7   7   7        9.26        6.24     14.90 o 
  -6   7   7       25.95       14.76      6.85 o 
  -5   7   7        9.97        7.61      4.92 o 
  -4   7   7       30.59       27.32      5.39 o 
  -3   7   7      114.61      120.46      3.87 o 
  -2   7   7       57.09       65.96      4.23 o 
  -1   7   7       84.49       85.26      5.43 o 
   0   7   7        0.91        4.22      2.96 o 
   1   7   7       36.15       38.92      4.20 o 
   2   7   7       30.93       24.33      4.38 o 
   3   7   7       99.92       96.20      5.79 o 
   4   7   7       18.98       13.89      4.86 o 
   5   7   7       10.86       11.70      5.62 o 
   6   7   7       11.26        4.89      6.87 o 
  -8   8   7        8.26       -1.78      8.51 o 
  -7   8   7        6.19       12.43      8.99 o 
  -6   8   7        4.45       -0.17      6.25 o 
  -5   8   7       31.00       37.06      7.50 o 
  -4   8   7      162.18      169.86      8.61 o 
  -3   8   7      106.41      113.74      6.30 o 
  -2   8   7      137.41      132.38      4.35 o 
  -1   8   7        3.46        5.53      3.43 o 
   0   8   7       92.64       98.36      6.52 o 
   1   8   7        0.28        0.11      3.57 o 
   2   8   7        1.29       -2.90      3.80 o 
   3   8   7       38.74       41.34      5.81 o 
   4   8   7        0.19        1.07      5.02 o 
   5   8   7        7.89        6.50      6.18 o 
   6   8   7       59.55       68.43     12.34 o 
  -8   9   7        4.00        2.04      8.49 o 
  -7   9   7        1.29       -7.27      7.73 o 
  -6   9   7        9.25        7.91     15.37 o 
  -5   9   7        2.92       -1.66      6.36 o 
  -4   9   7      116.68      131.98      8.07 o 
  -3   9   7       39.73       40.47      5.42 o 
  -2   9   7      691.77      684.66     11.54 o 
  -1   9   7      126.05      145.63      6.44 o 
   0   9   7      380.76      388.15      9.14 o 
   1   9   7        0.14       -3.39      3.39 o 
   2   9   7       17.29       16.89      4.18 o 
   3   9   7       32.50       37.54      5.29 o 
   4   9   7       57.97       63.84      8.49 o 
   5   9   7        0.00        1.13      5.64 o 
  -8  10   7        4.84        2.84     11.83 o 
  -7  10   7       28.14       42.23      8.70 o 
  -6  10   7       39.17       53.75     14.66 o 
  -5  10   7      193.35      194.53     19.87 o 
  -4  10   7       60.72       66.05     10.88 o 
  -3  10   7       72.90       90.17      7.25 o 
  -2  10   7       26.91       23.92      4.55 o 
  -1  10   7       11.90        9.28      3.70 o 
   0  10   7       44.37       35.45      4.45 o 
   1  10   7       27.96       37.38      4.96 o 
   2  10   7       67.19       67.95      6.00 o 
   3  10   7        0.15       -0.15      4.44 o 
   4  10   7       12.14        4.79      7.06 o 
   5  10   7        0.07       -2.10      5.75 o 
  -8  11   7       11.10        9.93     11.83 o 
  -7  11   7       59.50       54.57      9.01 o 
  -6  11   7      426.04      430.05     19.87 o 
  -5  11   7       13.33        4.80      6.81 o 
  -4  11   7       85.96       89.05     10.23 o 
  -3  11   7       13.81       12.77      6.91 o 
  -2  11   7       51.38       51.44      5.12 o 
  -1  11   7        9.54        9.90      3.84 o 
   0  11   7       75.02       73.04      4.73 o 
   1  11   7        3.72       -4.43      4.43 o 
   2  11   7      278.72      288.22      8.51 o 
   3  11   7       57.13       65.24      5.68 o 
   4  11   7       18.98        8.83      5.06 o 
   5  11   7        0.34        0.84      5.63 o 
  -8  12   7      115.36      111.64     16.08 o 
  -7  12   7       38.60       37.06      9.01 o 
  -6  12   7      166.65      144.71     12.30 o 
  -5  12   7       58.22       44.58      8.52 o 
  -4  12   7      252.56      262.04     15.71 o 
  -3  12   7      450.97      458.81     14.53 o 
  -2  12   7      182.05      187.32      7.77 o 
  -1  12   7       92.37       74.73      6.12 o 
   0  12   7      216.08      209.11      7.09 o 
   1  12   7      225.42      223.12      9.87 o 
   2  12   7      404.24      392.14     11.41 o 
   3  12   7       69.43       76.09      5.60 o 
   4  12   7        6.29       -3.13      4.78 o 
   5  12   7        5.80       15.50      6.15 o 
  -8  13   7       64.16       54.87     14.66 o 
  -7  13   7       10.98       13.25      8.70 o 
  -6  13   7        5.83       12.58      7.73 o 
  -5  13   7       12.44        5.55      7.50 o 
  -4  13   7       79.66       68.02      7.58 o 
  -3  13   7        0.03       -5.01      6.62 o 
  -2  13   7      208.05      204.70      6.85 o 
  -1  13   7       43.58       29.99      4.65 o 
   0  13   7      126.60      115.70      5.91 o 
   1  13   7      426.36      430.82     11.64 o 
   2  13   7        2.64       -3.40      4.59 o 
   3  13   7       66.36       61.76      5.47 o 
   4  13   7       37.31       34.75      5.71 o 
   5  13   7      162.10      187.23      9.06 o 
  -7  14   7      165.40      158.77     12.85 o 
  -6  14   7       31.80       35.62      8.96 o 
  -5  14   7       72.30       82.36     10.00 o 
  -4  14   7       34.52       33.84      5.47 o 
  -3  14   7       17.98       16.05      4.84 o 
  -2  14   7       94.39       83.18      4.69 o 
  -1  14   7      144.52      136.86      7.63 o 
   0  14   7        0.98       -0.71      4.11 o 
   1  14   7        4.61       10.74      5.71 o 
   2  14   7       34.21       21.35      5.66 o 
   3  14   7        1.04        1.23      5.16 o 
   4  14   7        0.13       -2.25      4.94 o 
   5  14   7       15.52       19.77      6.59 o 
  -7  15   7       33.19       30.14      9.53 o 
  -6  15   7      203.64      186.95     18.45 o 
  -5  15   7        0.30       -1.44      4.99 o 
  -4  15   7      400.11      426.65     11.82 o 
  -3  15   7       84.80       85.09      6.48 o 
  -2  15   7      107.10      104.72      5.10 o 
  -1  15   7      241.01      235.11      8.33 o 
   0  15   7      131.45      142.38      6.56 o 
   1  15   7       25.19       19.40      6.62 o 
   2  15   7       61.27       61.20      6.56 o 
   3  15   7      245.24      244.12     10.18 o 
   4  15   7        1.88       -5.78      6.04 o 
  -7  16   7        4.47       -4.97     12.54 o 
  -6  16   7      261.51      244.28     15.29 o 
  -5  16   7        0.78        0.49      5.33 o 
  -4  16   7      197.23      196.87      8.61 o 
  -3  16   7       27.76       29.68      5.78 o 
  -2  16   7       33.10       26.97      4.48 o 
  -1  16   7       66.12       75.77      6.03 o 
   0  16   7      123.97      110.81      6.89 o 
   1  16   7       18.90       11.74      5.59 o 
   2  16   7       17.29       11.12      5.89 o 
   3  16   7       43.08       36.76      6.74 o 
   4  16   7        5.69        3.86      6.57 o 
  -7  17   7        0.18       -5.24      8.96 o 
  -6  17   7        4.11       -3.53      9.46 o 
  -5  17   7        1.08        0.84      5.86 o 
  -4  17   7       92.32      104.55      8.74 o 
  -3  17   7        8.87        2.06      5.52 o 
  -2  17   7        4.41        4.38      4.35 o 
  -1  17   7        1.00       -4.61      4.61 o 
   0  17   7       20.76       23.21      6.92 o 
   1  17   7       67.12       60.45      6.73 o 
   2  17   7        0.23        5.62      5.75 o 
   3  17   7       12.17        9.40      6.36 o 
   4  17   7        3.71        5.28      6.61 o 
  -6  18   7        1.13       -5.73     11.12 o 
  -5  18   7       26.84       25.98     13.04 o 
  -4  18   7        0.08       -4.11      5.53 o 
  -3  18   7        0.00       -0.04      5.36 o 
  -2  18   7        0.00       -4.74      5.06 o 
  -1  18   7      460.27      456.74     12.18 o 
   0  18   7       66.97       78.17      6.67 o 
   1  18   7       65.84       63.44      6.86 o 
   2  18   7       28.18       24.52      6.41 o 
   3  18   7       48.54       59.95      7.52 o 
   4  18   7       22.93       27.54      7.20 o 
  -6  19   7       10.53       12.77      6.99 o 
  -5  19   7        0.16       -9.01      9.01 o 
  -4  19   7        0.00        2.91      5.84 o 
  -3  19   7        7.92        8.92      5.93 o 
  -2  19   7       11.90       14.54      4.90 o 
  -1  19   7        3.80        3.23      5.34 o 
   0  19   7       84.98       92.26      7.27 o 
   1  19   7        1.97       -6.06      6.06 o 
   2  19   7      114.05      124.70      8.44 o 
   3  19   7        0.01       -6.25      6.25 o 
  -6  20   7        5.14        2.08      7.63 o 
  -5  20   7        0.89       13.07      7.07 o 
  -4  20   7       40.92       39.28      6.97 o 
  -3  20   7       19.24       20.86      6.53 o 
  -2  20   7       48.53       51.62      5.73 o 
  -1  20   7       77.25       63.90      9.47 o 
   0  20   7       27.12       35.94      6.29 o 
   1  20   7       10.27       18.48      7.08 o 
   2  20   7        0.69       -6.12      6.12 o 
   3  20   7        2.48       -1.68      6.45 o 
  -5  21   7       13.69       11.54     10.41 o 
  -4  21   7       26.97       40.39      7.21 o 
  -3  21   7       14.50       15.74      6.53 o 
  -2  21   7       84.30       89.35      6.62 o 
  -1  21   7       39.16       42.48      6.19 o 
   0  21   7        0.25        2.08      5.70 o 
   1  21   7        5.08        3.77      6.78 o 
   2  21   7        1.30       -7.13      7.17 o 
  -5  22   7        3.20       11.44      7.64 o 
  -4  22   7        0.00       -9.35      9.35 o 
  -3  22   7       34.73       55.66      8.10 o 
  -2  22   7        1.59        2.00      5.08 o 
  -1  22   7       88.19       85.50      6.49 o 
   0  22   7        0.91       -2.21      6.84 o 
   1  22   7       15.74       20.87      7.35 o 
   2  22   7       16.79        9.04      7.50 o 
  -4  23   7       71.29       91.87     10.45 o 
  -3  23   7       31.94       35.49      8.19 o 
  -2  23   7       38.90       53.00      7.48 o 
  -1  23   7        0.65        0.05      5.04 o 
   0  23   7       45.95       48.12     10.00 o 
   1  23   7       27.51       17.68      7.58 o 
  -3  24   7        7.92        3.82      7.15 o 
  -2  24   7        1.73       -2.46      5.69 o 
  -1  24   7        1.56       11.04      5.40 o 
   0  24   7        0.00        5.49      7.23 o 
  -2  25   7        0.17       -7.50      7.95 o 
  -1  25   7       50.46       42.27      6.63 o 
  -6   0   8       46.48       43.05      9.93 o 
  -4   0   8       31.84       29.49      4.69 o 
  -2   0   8      310.44      296.80     10.31 o 
   0   0   8      121.97      112.28      9.66 o 
   2   0   8        3.72        0.90      7.15 o 
   4   0   8       44.47       48.68      7.29 o 
  -9   1   8        8.64       20.81     17.50 o 
  -6   1   8       40.01       47.94      5.41 o 
  -5   1   8       32.00       37.91      6.71 o 
  -4   1   8      116.60      123.23      4.91 o 
  -3   1   8        0.08       -3.21      3.21 o 
  -2   1   8      544.52      506.67      9.49 o 
  -1   1   8       87.65       89.12     10.45 o 
   0   1   8      473.98      453.87      9.34 o 
   1   1   8       11.50       13.95      3.94 o 
   2   1   8      228.57      237.14      8.67 o 
   3   1   8        4.32        4.09      5.01 o 
   4   1   8        1.25        1.56      4.42 o 
   5   1   8        4.63        5.38      5.76 o 
  -9   2   8        2.15        4.73     17.03 o 
  -8   2   8       57.50       53.93     10.41 o 
  -7   2   8       33.64       52.51      8.99 o 
  -6   2   8       54.26       63.57      8.99 o 
  -5   2   8       29.82       41.90      5.22 o 
  -4   2   8       73.31       78.27      5.88 o 
  -3   2   8        0.33        5.11      3.38 o 
  -2   2   8      238.41      219.31      5.46 o 
  -1   2   8       44.20       42.17      6.53 o 
   0   2   8        8.69        6.08      3.31 o 
   1   2   8       13.68        9.38      3.97 o 
   2   2   8      137.61      147.89      6.77 o 
   3   2   8        9.44       13.02      5.12 o 
   4   2   8        7.83        3.63      4.45 o 
   5   2   8        2.90       -5.06      5.06 o 
  -9   3   8       27.10        2.54      8.88 o 
  -8   3   8        1.32       -8.99      8.99 o 
  -7   3   8        7.27       11.83      8.51 o 
  -6   3   8       58.82       79.29      7.39 o 
  -5   3   8        6.72        8.11      5.93 o 
  -4   3   8      161.30      169.02      8.20 o 
  -3   3   8      309.13      302.99      8.22 o 
  -2   3   8      220.81      183.76      4.96 o 
  -1   3   8       26.81       21.18      3.34 o 
   0   3   8      139.35      129.96      5.11 o 
   1   3   8      140.22      146.34      7.05 o 
   2   3   8      325.81      328.55      9.26 o 
   3   3   8      342.49      352.49     11.00 o 
   4   3   8      245.75      265.09      8.82 o 
   5   3   8        0.68        1.50      5.43 o 
  -8   4   8      107.29      124.88     14.19 o 
  -7   4   8       51.52       64.33      9.93 o 
  -6   4   8       98.13      102.82      8.52 o 
  -5   4   8       42.94       42.51      5.65 o 
  -4   4   8        0.29       -4.58      4.58 o 
  -3   4   8       87.37       83.94      5.84 o 
  -2   4   8      248.41      238.00      7.16 o 
  -1   4   8        0.54       -0.13      3.00 o 
   0   4   8      330.79      324.29      9.91 o 
   1   4   8        5.98        4.25      3.85 o 
   2   4   8      140.40      151.00      6.89 o 
   3   4   8       34.21       35.84      5.17 o 
   4   4   8      340.73      344.22      9.78 o 
   5   4   8       43.04       54.47      6.27 o 
  -8   5   8        2.84       -1.42      9.46 o 
  -7   5   8        3.06        7.10      8.99 o 
  -6   5   8        7.71        4.65      6.13 o 
  -5   5   8      242.49      251.24     10.00 o 
  -4   5   8      161.33      156.71      8.25 o 
  -3   5   8      265.60      278.82      7.36 o 
  -2   5   8      532.18      476.41     10.22 o 
  -1   5   8       42.78       46.25      5.85 o 
   0   5   8      894.14      824.31     15.88 o 
   1   5   8       48.12       66.56      4.99 o 
   2   5   8      423.94      422.79     10.53 o 
   3   5   8      346.52      339.63      9.23 o 
   4   5   8      281.89      300.05      9.95 o 
   5   5   8        0.77        0.05      5.38 o 
  -8   6   8       36.14       40.68     11.83 o 
  -7   6   8        7.47       21.76      9.93 o 
  -6   6   8       47.54       44.28      8.04 o 
  -5   6   8       90.85       91.37      7.20 o 
  -4   6   8        3.93        3.78      5.39 o 
  -3   6   8      118.73      113.35      4.96 o 
  -2   6   8        1.62        4.57      3.93 o 
  -1   6   8       48.32       39.69      3.92 o 
   0   6   8      195.22      187.50      7.48 o 
   1   6   8        0.00        1.10      3.92 o 
   2   6   8      539.85      530.37     12.13 o 
   3   6   8        8.93       16.63      4.78 o 
   4   6   8      129.21      147.97      8.34 o 
   5   6   8        4.61        8.22      5.90 o 
  -8   7   8        2.38        6.62     10.41 o 
  -7   7   8       40.54       51.09     11.83 o 
  -6   7   8        8.17        0.72      9.70 o 
  -5   7   8       10.52       10.29      5.34 o 
  -4   7   8       17.27       18.19      5.74 o 
  -3   7   8       55.26       68.13      7.72 o 
  -2   7   8       29.60       26.85      7.65 o 
  -1   7   8       84.98       84.64      4.83 o 
   0   7   8      424.63      410.11     10.65 o 
   1   7   8       41.24       49.66      5.72 o 
   2   7   8      247.49      253.21      8.74 o 
   3   7   8      127.57      143.35      6.90 o 
   4   7   8      196.27      211.15      8.27 o 
   5   7   8        1.42        0.02      6.07 o 
  -8   8   8       34.75       34.06     11.83 o 
  -7   8   8        0.04       -7.10      9.93 o 
  -6   8   8        0.46       -3.26      6.47 o 
  -5   8   8       37.40       33.27      6.04 o 
  -4   8   8       80.39       92.20      7.50 o 
  -3   8   8       99.93      109.32      7.44 o 
  -2   8   8      241.40      249.60      9.38 o 
  -1   8   8        0.25       -0.08      3.74 o 
   0   8   8      204.02      186.31     11.55 o 
   1   8   8      161.57      156.18      7.55 o 
   2   8   8       95.52       87.71      5.52 o 
   3   8   8      108.44      104.82      8.74 o 
   4   8   8      166.83      162.75      8.03 o 
   5   8   8        0.01        3.02      9.76 o 
  -8   9   8        0.15        0.95     10.88 o 
  -7   9   8        4.32       -7.10      7.10 o 
  -6   9   8        0.02       11.70      7.50 o 
  -5   9   8       16.91       22.46      7.35 o 
  -4   9   8        4.21       -1.01      5.55 o 
  -3   9   8       10.92       14.81      5.04 o 
  -2   9   8      200.46      208.31      8.81 o 
  -1   9   8       65.63       55.09      5.24 o 
   0   9   8       13.11       11.81      4.67 o 
   1   9   8       55.84       65.34      6.35 o 
   2   9   8      109.94      108.27      6.80 o 
   3   9   8       38.88       32.79      5.09 o 
   4   9   8       51.42       57.93      6.51 o 
   5   9   8        1.19        0.13      6.07 o 
  -8  10   8        3.79        5.68     11.83 o 
  -7  10   8       49.49       62.03      9.49 o 
  -6  10   8       12.93        7.11     18.69 o 
  -5  10   8       27.27       -1.30      7.35 o 
  -4  10   8       61.47       59.80      7.15 o 
  -3  10   8        1.77        5.01      6.54 o 
  -2  10   8       10.34       11.82      5.23 o 
  -1  10   8        1.10       -3.96      3.96 o 
   0  10   8       11.67        8.01      6.58 o 
   1  10   8      330.53      320.76     15.16 o 
   2  10   8       38.23       34.21      5.51 o 
   3  10   8       13.57        9.08      5.02 o 
   4  10   8       35.02       45.86      6.27 o 
   5  10   8        6.57       -2.55      5.97 o 
  -8  11   8        7.98       12.77     11.83 o 
  -7  11   8      186.80      187.47     12.80 o 
  -6  11   8       21.18       25.44      8.39 o 
  -5  11   8       77.02       77.27      9.66 o 
  -4  11   8        0.34        2.57      6.73 o 
  -3  11   8      111.88      122.79      7.65 o 
  -2  11   8       96.82       96.89      7.96 o 
  -1  11   8       28.47       24.33      5.05 o 
   0  11   8       93.26      111.31      7.70 o 
   1  11   8       20.67       19.03      4.93 o 
   2  11   8       10.16        5.42      6.45 o 
   3  11   8       85.87       87.26      7.48 o 
   4  11   8        2.10       -0.75      5.22 o 
   5  11   8        0.01       -8.60      8.60 o 
  -8  12   8        7.70       19.87     12.30 o 
  -7  12   8       26.91       25.89      9.09 o 
  -6  12   8        0.37       -7.16      7.16 o 
  -5  12   8       84.79       93.40     10.11 o 
  -4  12   8       12.15       22.89      8.39 o 
  -3  12   8      327.69      329.74     19.07 o 
  -2  12   8        2.29        5.72      6.23 o 
  -1  12   8      202.13      196.93      7.98 o 
   0  12   8       21.18       34.81      8.40 o 
   1  12   8       67.64       67.64      9.37 o 
   2  12   8        0.98       -2.50      5.99 o 
   3  12   8       21.19       16.06      6.23 o 
   4  12   8        0.45        8.75      5.88 o 
  -7  13   8       12.74        6.92      8.63 o 
  -6  13   8       85.59       97.60     11.11 o 
  -5  13   8       17.28        4.14      7.84 o 
  -4  13   8        3.03        5.55      7.44 o 
  -3  13   8       25.22       27.01     11.50 o 
  -2  13   8       43.68       49.26      7.32 o 
  -1  13   8       40.19       29.77      4.83 o 
   0  13   8       11.52       17.00      5.65 o 
   1  13   8       19.10       17.09      6.20 o 
   2  13   8       40.41       35.86      6.24 o 
   3  13   8        0.95       -0.42      5.30 o 
   4  13   8        8.63       -1.09      5.86 o 
  -7  14   8      126.25      147.56     27.44 o 
  -6  14   8       69.89       77.36     19.39 o 
  -5  14   8      263.59      220.38     19.87 o 
  -4  14   8        4.25       -4.29      7.73 o 
  -3  14   8      175.00      157.90     10.05 o 
  -2  14   8        9.24       10.05      5.17 o 
  -1  14   8      294.46      271.46      9.04 o 
   0  14   8        0.02       -2.27      5.43 o 
   1  14   8      313.44      295.14     10.41 o 
   2  14   8       53.11       69.28      7.07 o 
   3  14   8        7.75        4.35      5.55 o 
   4  14   8        3.24        2.47      5.85 o 
  -7  15   8       78.84       70.39     10.68 o 
  -6  15   8        4.00        4.29      8.62 o 
  -5  15   8      117.81      112.27     10.96 o 
  -4  15   8      181.60      177.20      9.25 o 
  -3  15   8       56.71       45.78      6.76 o 
  -2  15   8        0.39       -3.83      4.08 o 
  -1  15   8      185.44      166.09     11.50 o 
   0  15   8       14.27       18.76      6.17 o 
   1  15   8      136.37      148.64     10.28 o 
   2  15   8       60.03       87.82      7.59 o 
   3  15   8       52.77       49.05      7.25 o 
   4  15   8        4.39       -0.88      6.58 o 
  -7  16   8        4.30        9.46     13.48 o 
  -6  16   8        5.23       10.36      9.09 o 
  -5  16   8       14.26        7.34      5.77 o 
  -4  16   8       25.35       21.27      6.39 o 
  -3  16   8       53.42       51.30      6.46 o 
  -2  16   8        6.49        7.07      4.24 o 
  -1  16   8        1.44        4.06      4.98 o 
   0  16   8        1.61       -0.21      6.01 o 
   1  16   8       28.05       31.52      7.60 o 
   2  16   8       28.75       27.76      7.51 o 
   3  16   8       24.63       24.62      6.95 o 
  -6  17   8        0.30       -0.95      8.87 o 
  -5  17   8        6.55       11.09      6.23 o 
  -4  17   8      148.55      170.33      9.94 o 
  -3  17   8       27.73       10.67      5.80 o 
  -2  17   8        4.57        4.70      4.47 o 
  -1  17   8        0.00       -0.73      5.98 o 
   0  17   8       12.34        8.64      6.52 o 
   1  17   8        0.52        8.80      6.51 o 
   2  17   8        4.95        4.87      7.72 o 
   3  17   8        6.59       10.42      6.78 o 
  -6  18   8        1.12        1.06      8.63 o 
  -5  18   8       11.10       10.12      6.84 o 
  -4  18   8       11.28        4.01      6.28 o 
  -3  18   8       28.74       22.79      7.24 o 
  -2  18   8       38.43       34.39      5.13 o 
  -1  18   8      123.43      112.43      7.36 o 
   0  18   8        2.01        0.27      5.98 o 
   1  18   8        0.06       -4.40      6.48 o 
   2  18   8        4.74        0.18      6.16 o 
   3  18   8        0.64       -5.55      6.53 o 
  -6  19   8        1.39       13.07      9.43 o 
  -5  19   8        4.90       15.95      7.12 o 
  -4  19   8       74.34       73.62      8.35 o 
  -3  19   8        0.27        0.91      5.99 o 
  -2  19   8       13.94        8.59      4.82 o 
  -1  19   8        0.23       -5.26      5.26 o 
   0  19   8       14.03       11.83      6.81 o 
   1  19   8        8.59       -2.14      6.85 o 
   2  19   8        0.24       -6.71      6.71 o 
  -5  20   8        0.03       -4.11      6.93 o 
  -4  20   8        2.17       -6.80      6.80 o 
  -3  20   8       18.50       20.13      7.65 o 
  -2  20   8        0.13       -1.37      5.35 o 
  -1  20   8       60.75       73.40      7.94 o 
   0  20   8        0.35       -4.25      6.67 o 
   1  20   8       11.73       16.49      7.31 o 
   2  20   8        0.02       -4.61      7.99 o 
  -5  21   8       20.36       21.37      7.69 o 
  -4  21   8       41.19       30.58      7.97 o 
  -3  21   8       10.20       10.51      6.71 o 
  -2  21   8        0.89        2.60      5.06 o 
  -1  21   8       49.45       38.01      6.17 o 
   0  21   8        0.02       -6.44      6.44 o 
   1  21   8        5.32        0.01      7.65 o 
  -4  22   8       60.06       60.57     10.14 o 
  -3  22   8       22.31       41.92      7.61 o 
  -2  22   8        2.75        2.42      7.67 o 
  -1  22   8        7.75        8.94      7.47 o 
   0  22   8       10.44        5.65      7.25 o 
   1  22   8       15.56       16.45      7.57 o 
  -3  23   8        0.66        3.19      7.03 o 
  -2  23   8        4.80        4.85      5.74 o 
  -1  23   8        0.01       -5.52      6.35 o 
   0  23   8        3.16        3.26      7.41 o 
  -5   0   9        4.88        2.10      4.69 o 
  -3   0   9     1283.49     1257.58     46.60 o 
  -1   0   9       82.28       96.05     18.92 o 
   1   0   9        0.78       -5.60      5.60 o 
   3   0   9       47.10       50.06      8.44 o 
   5   0   9       16.83       23.48     16.46 o 
  -6   1   9      290.04      307.32     10.38 o 
  -5   1   9        0.11       -1.55      3.09 o 
  -4   1   9      335.53      346.72      9.35 o 
  -3   1   9     1522.05     1471.08     26.47 o 
  -2   1   9      448.50      410.09     11.06 o 
  -1   1   9      137.48      141.97      7.66 o 
   0   1   9       68.12       76.67      7.02 o 
   1   1   9       77.76       75.52      5.29 o 
   2   1   9       10.40        9.27      4.69 o 
   3   1   9        0.48       -5.68      5.68 o 
   4   1   9        5.93        5.42      4.89 o 
   5   1   9        1.10       -3.52      6.25 o 
  -7   2   9        5.97        6.62      8.04 o 
  -6   2   9      110.23      126.17      7.49 o 
  -5   2   9       61.47       63.48      6.27 o 
  -4   2   9      390.88      381.60     12.97 o 
  -3   2   9      309.49      271.53     15.23 o 
  -2   2   9      370.42      344.16     10.69 o 
  -1   2   9       24.22       25.85      6.55 o 
   0   2   9      290.55      260.29     11.61 o 
   1   2   9        4.35       -1.91      4.47 o 
   2   2   9       44.59       40.30      5.39 o 
   3   2   9        0.80       -5.15      5.15 o 
   4   2   9       35.47       26.37      5.32 o 
   5   2   9       24.86       23.20      8.50 o 
  -8   3   9      174.64      176.45     14.66 o 
  -7   3   9       12.11        8.04      8.51 o 
  -6   3   9      423.51      441.70     23.56 o 
  -5   3   9        4.30       -4.81      4.81 o 
  -4   3   9      658.98      669.71     14.13 o 
  -3   3   9     1166.63     1092.64     20.87 o 
  -2   3   9      507.70      495.80     24.99 o 
  -1   3   9       34.20       25.68      5.62 o 
   0   3   9      963.01      943.76     31.23 o 
   1   3   9       63.50       55.66      5.98 o 
   2   3   9      376.35      382.68     15.20 o 
   3   3   9      450.55      449.56     16.77 o 
   4   3   9       23.59       18.21      5.55 o 
   5   3   9       91.26       94.95      8.09 o 
  -8   4   9      445.02      460.28     24.13 o 
  -7   4   9       12.99       11.35      8.99 o 
  -6   4   9      865.47      897.30     25.73 o 
  -5   4   9       30.11       25.63      5.67 o 
  -4   4   9      885.88      887.56     22.33 o 
  -3   4   9        7.69        8.86      4.22 o 
  -2   4   9      715.51      651.40     15.43 o 
  -1   4   9        2.93        3.48      6.69 o 
   0   4   9      665.46      655.90     16.46 o 
   1   4   9       28.03       18.33      5.22 o 
   2   4   9      255.33      247.58     11.80 o 
   3   4   9      137.00      132.48      6.99 o 
   4   4   9       45.17       60.45      6.32 o 
   5   4   9        0.18       -3.75      6.19 o 
  -8   5   9       71.72       96.03     13.25 o 
  -7   5   9        1.25        7.10      9.46 o 
  -6   5   9       47.23       51.09     14.66 o 
  -5   5   9       54.18       54.67      6.79 o 
  -4   5   9      523.74      523.92     18.16 o 
  -3   5   9       61.45       59.93      5.16 o 
  -2   5   9      492.64      459.32     12.83 o 
  -1   5   9      193.84      173.35     10.10 o 
   0   5   9       99.57       96.93      6.25 o 
   1   5   9      152.20      157.11     11.84 o 
   2   5   9       46.20       45.73     11.20 o 
   3   5   9        9.55        8.50      4.97 o 
   4   5   9       49.52       57.03      6.29 o 
   5   5   9       42.93       47.57     12.51 o 
  -8   6   9       46.84       32.64     11.83 o 
  -7   6   9        7.62        6.15      9.46 o 
  -6   6   9       97.82      114.20      9.53 o 
  -5   6   9        1.14        1.51      5.48 o 
  -4   6   9      349.66      329.60      9.07 o 
  -3   6   9        5.07        8.84      5.85 o 
  -2   6   9     1036.43     1030.63     24.18 o 
  -1   6   9        0.65        1.77      4.96 o 
   0   6   9      239.76      224.49     11.85 o 
   1   6   9       13.28       15.78      5.36 o 
   2   6   9      297.34      312.71     11.01 o 
   3   6   9       46.54       35.43      5.46 o 
   4   6   9       67.13       61.53      6.41 o 
  -8   7   9       15.00        0.00     10.88 o 
  -7   7   9        1.02        5.68      9.46 o 
  -6   7   9      340.88      331.15     17.50 o 
  -5   7   9       58.85       69.99      8.36 o 
  -4   7   9      123.99      112.92      5.74 o 
  -3   7   9       23.60       19.15      6.30 o 
  -2   7   9      592.76      564.77     19.73 o 
  -1   7   9       43.14       47.85      6.19 o 
   0   7   9      676.40      674.92     16.30 o 
   1   7   9       41.45       41.26      5.94 o 
   2   7   9      286.28      285.18      9.39 o 
   3   7   9      158.38      170.16      8.20 o 
   4   7   9      103.87       96.50      6.95 o 
  -8   8   9       13.62       -8.04      9.93 o 
  -7   8   9        0.33       -0.17      7.27 o 
  -6   8   9      122.40      134.85     10.56 o 
  -5   8   9       44.13       41.28      6.86 o 
  -4   8   9      250.16      241.85     15.98 o 
  -3   8   9        0.20       -5.74      5.74 o 
  -2   8   9       12.82       13.49      5.46 o 
  -1   8   9       28.86       20.71      5.70 o 
   0   8   9      179.30      185.11      8.22 o 
   1   8   9       24.55       22.76      5.69 o 
   2   8   9       21.26       13.94      6.52 o 
   3   8   9       44.38       45.83      6.34 o 
   4   8   9       15.96       12.34     10.03 o 
  -8   9   9        7.03        6.62     10.88 o 
  -7   9   9        2.47       14.69      7.84 o 
  -6   9   9        2.08        0.38      7.08 o 
  -5   9   9       21.47       21.35      6.82 o 
  -4   9   9      106.15      110.44      8.89 o 
  -3   9   9       14.82        7.84      6.43 o 
  -2   9   9       13.99        4.57      5.22 o 
  -1   9   9       45.02       33.15      6.06 o 
   0   9   9        2.26        6.82      5.00 o 
   1   9   9       43.22       51.36      6.32 o 
   2   9   9       20.83       12.52      5.35 o 
   3   9   9       10.43       20.65      6.00 o 
   4   9   9        4.61       10.74      6.68 o 
  -8  10   9        1.42       -2.84     10.88 o 
  -7  10   9       25.11       35.25     13.01 o 
  -6  10   9        3.62        9.87      7.95 o 
  -5  10   9       38.68       22.99     14.19 o 
  -4  10   9       34.56       39.95     10.76 o 
  -3  10   9        0.97        1.71      6.17 o 
  -2  10   9       35.78       41.95     11.20 o 
  -1  10   9       33.39       38.23      6.30 o 
   0  10   9       18.70       14.19      6.10 o 
   1  10   9      128.64      123.34      7.01 o 
   2  10   9        0.31        0.27      5.23 o 
   3  10   9        0.99       -0.59      6.06 o 
   4  10   9        3.56       -6.33      6.33 o 
  -7  11   9       83.13      100.08     11.12 o 
  -6  11   9        4.00        3.92      8.18 o 
  -5  11   9        1.59        7.43     14.90 o 
  -4  11   9        8.41       12.03      8.05 o 
  -3  11   9        0.03        2.19      6.36 o 
  -2  11   9       27.77       23.63      6.10 o 
  -1  11   9       59.35       59.97      8.09 o 
   0  11   9       36.88       35.01      7.65 o 
   1  11   9       14.82       15.21      5.35 o 
   2  11   9        0.30       -5.23      6.62 o 
   3  11   9       25.80       20.20      6.51 o 
   4  11   9        0.00       -6.47      6.47 o 
  -7  12   9        0.03       -2.97     11.59 o 
  -6  12   9        2.44       -9.70      9.70 o 
  -5  12   9      149.74      172.78     39.50 o 
  -4  12   9       61.08       67.43     11.83 o 
  -3  12   9       94.18       81.11     10.06 o 
  -2  12   9        0.01       -5.51      5.51 o 
  -1  12   9        6.94       -5.07      5.71 o 
   0  12   9        5.37        4.14      5.12 o 
   1  12   9      302.43      335.58     12.05 o 
   2  12   9       69.50       92.15     10.30 o 
   3  12   9        2.04        5.32      6.36 o 
   4  12   9        8.81       21.01      6.51 o 
  -7  13   9       24.39       17.57     17.27 o 
  -6  13   9        0.70       -5.26      9.70 o 
  -5  13   9       17.39       15.19      8.14 o 
  -4  13   9        0.07        0.47      7.95 o 
  -3  13   9        0.29       11.66      8.05 o 
  -2  13   9       13.77       21.02      7.09 o 
  -1  13   9       21.26       38.39      7.57 o 
   0  13   9       33.53       33.13      6.62 o 
   1  13   9        5.36        0.97      6.33 o 
   2  13   9        7.83        5.99      6.06 o 
   3  13   9        0.01        2.74      6.38 o 
  -7  14   9      157.15      148.44     13.52 o 
  -6  14   9        3.89       -1.16      8.87 o 
  -5  14   9       14.57        6.08      9.21 o 
  -4  14   9       26.66       30.49     10.41 o 
  -3  14   9       32.03       30.03      9.18 o 
  -2  14   9       10.27       20.71      7.07 o 
  -1  14   9      127.44      126.16     10.11 o 
   0  14   9        2.89        2.12      5.96 o 
   1  14   9       68.85       55.05      9.83 o 
   2  14   9       34.16       30.56      6.74 o 
   3  14   9        1.48       -6.51      7.56 o 
  -7  15   9       30.73       29.96     10.34 o 
  -6  15   9        0.30       -2.41      8.49 o 
  -5  15   9       46.17       39.18     10.56 o 
  -4  15   9       25.22       28.28      9.66 o 
  -3  15   9       13.67       21.19      6.46 o 
  -2  15   9        0.50        6.91      5.76 o 
  -1  15   9        1.85        3.16      5.88 o 
   0  15   9        4.67        2.84      5.99 o 
   1  15   9       49.41       48.18      9.27 o 
   2  15   9        9.17        0.19      6.46 o 
   3  15   9        7.72        5.82      6.80 o 
  -6  16   9       22.75       26.49     14.66 o 
  -5  16   9       68.60       66.26      7.51 o 
  -4  16   9       33.54       41.62     12.38 o 
  -3  16   9        0.63       -4.86      6.28 o 
  -2  16   9        0.86       -4.34      4.34 o 
  -1  16   9      173.67      193.71      9.69 o 
   0  16   9       23.45       23.15      9.01 o 
   1  16   9       25.71       36.16      7.59 o 
   2  16   9       25.74       25.98      7.66 o 
   3  16   9        1.00        7.45      6.96 o 
  -6  17   9        2.34       -5.05      8.96 o 
  -5  17   9       48.08       32.40      7.25 o 
  -4  17   9       30.43       40.77      7.41 o 
  -3  17   9        0.51       -1.81      6.39 o 
  -2  17   9        0.57       -4.41      4.41 o 
  -1  17   9       16.41       20.81      6.42 o 
   0  17   9        0.99       -4.30      6.46 o 
   1  17   9        3.38        7.79      7.17 o 
   2  17   9       10.11        4.58      7.45 o 
  -5  18   9       13.22       15.91      7.04 o 
  -4  18   9       19.59       12.17      7.36 o 
  -3  18   9        0.42        1.01      8.35 o 
  -2  18   9       57.74       63.52     10.33 o 
  -1  18   9      261.42      278.39     11.76 o 
   0  18   9       10.85       10.82      6.73 o 
   1  18   9        2.86       12.94      7.19 o 
   2  18   9        3.97       -2.81      7.30 o 
  -5  19   9       99.69      113.09      9.56 o 
  -4  19   9        7.10       -3.01      6.68 o 
  -3  19   9       21.14       23.18      7.58 o 
  -2  19   9       13.11       20.88      4.99 o 
  -1  19   9       16.34       29.80      6.97 o 
   0  19   9        2.43        6.73      8.61 o 
   1  19   9        0.19        4.38      7.35 o 
  -4  20   9        0.74       -6.80      6.80 o 
  -3  20   9        0.14       -6.27      6.27 o 
  -2  20   9        4.23       -2.06      4.84 o 
  -1  20   9      119.94      105.52      9.18 o 
   0  20   9        0.14       -5.85      7.93 o 
   1  20   9       15.86       17.56      7.77 o 
  -4  21   9        7.25        6.73     10.06 o 
  -3  21   9        1.90       -6.03      6.73 o 
  -2  21   9        6.70        2.95      5.03 o 
  -1  21   9        3.26       -1.84      6.94 o 
   0  21   9        3.12        3.12      9.63 o 
  -3  22   9        7.64       17.85     10.56 o 
  -2  22   9        0.44        9.60      5.10 o 
  -1  22   9       44.40       45.60      6.88 o 
  -6   0  10      153.09      165.57     17.98 o 
  -4   0  10      105.66      114.94      8.95 o 
  -2   0  10        8.56       19.87     13.25 o 
   0   0  10       21.68       11.79      8.62 o 
   2   0  10        1.23       10.64     13.48 o 
   4   0  10        3.69        4.26      7.54 o 
  -6   1  10       31.09       35.23      5.89 o 
  -5   1  10        7.52        7.68      4.10 o 
  -4   1  10       64.55       64.48      6.05 o 
  -3   1  10      138.66      136.04      7.31 o 
  -2   1  10        0.68       -2.87      5.71 o 
  -1   1  10       75.20       81.05     14.75 o 
   0   1  10       92.72       84.89      7.73 o 
   1   1  10       96.05       93.33      8.30 o 
   2   1  10       14.01        9.79     10.11 o 
   3   1  10       62.99       73.81      7.68 o 
   4   1  10        9.07       12.45      5.42 o 
  -7   2  10       68.50       74.74      9.93 o 
  -6   2  10        4.82       10.61      5.55 o 
  -5   2  10       77.45       73.39      6.62 o 
  -4   2  10        0.57       -2.95      4.43 o 
  -3   2  10      230.57      207.40      8.31 o 
  -2   2  10        0.52       -2.89      5.75 o 
  -1   2  10       93.31       75.67      9.26 o 
   0   2  10       73.61       58.95      8.60 o 
   1   2  10       58.23       44.90      7.35 o 
   2   2  10       25.85       40.25      7.56 o 
   3   2  10        0.10       -1.01      6.19 o 
   4   2  10        6.47        3.75      5.56 o 
  -7   3  10       13.08       38.79      9.46 o 
  -6   3  10       59.43       66.38      6.77 o 
  -5   3  10       39.82       45.66      4.55 o 
  -4   3  10      192.97      184.90     11.47 o 
  -3   3  10        2.65        1.96      4.42 o 
  -2   3  10       58.85       58.00     13.45 o 
  -1   3  10      133.88      118.20      9.80 o 
   0   3  10       61.89       78.73      7.64 o 
   1   3  10       19.88       12.26      6.49 o 
   2   3  10       64.15       82.36     12.48 o 
   3   3  10        0.68       -0.35      6.06 o 
   4   3  10       15.09        8.25      6.27 o 
  -8   4  10       16.30       26.49     10.41 o 
  -7   4  10        5.99       10.41      8.99 o 
  -6   4  10      133.99      139.68      8.87 o 
  -5   4  10      117.49      122.72      8.36 o 
  -4   4  10       24.80       24.11      4.63 o 
  -3   4  10       92.63       80.81     14.36 o 
  -2   4  10       11.10        2.27      6.05 o 
  -1   4  10       83.55       55.56      8.32 o 
   0   4  10        0.95       -3.38      5.78 o 
   1   4  10      122.64      106.43     11.27 o 
   2   4  10       15.80        7.73      5.93 o 
   3   4  10      127.94      142.63      8.23 o 
   4   4  10        3.54       17.36      6.39 o 
  -8   5  10       29.36       43.52     11.83 o 
  -7   5  10       21.01       24.60      9.93 o 
  -6   5  10       99.87       89.10      9.36 o 
  -5   5  10      129.62      152.98      9.18 o 
  -4   5  10       38.20       35.42      4.92 o 
  -3   5  10      161.66      144.46      9.88 o 
  -2   5  10        0.74        5.58      6.01 o 
  -1   5  10       56.47       44.68      9.54 o 
   0   5  10       31.45       33.43      7.97 o 
   1   5  10      139.76      136.70     17.07 o 
   2   5  10      189.82      194.94      9.48 o 
   3   5  10       59.59       59.34      6.86 o 
   4   5  10        0.93        2.24      6.22 o 
  -8   6  10       27.44       20.81     11.35 o 
  -7   6  10       90.42       99.34     12.30 o 
  -6   6  10        6.12        0.16      7.26 o 
  -5   6  10       35.38       18.98      6.68 o 
  -4   6  10        0.95       -4.22      4.22 o 
  -3   6  10       42.27       38.07      7.46 o 
  -2   6  10        0.61       -5.90      5.90 o 
  -1   6  10      231.76      205.84     13.39 o 
   0   6  10        0.03        8.61      7.62 o 
   1   6  10       11.25        1.51      6.25 o 
   2   6  10       42.41       44.65      6.96 o 
   3   6  10        0.05       -2.13      5.57 o 
   4   6  10        0.65        2.73      6.25 o 
  -8   7  10       25.41       16.08     10.88 o 
  -7   7  10       35.51       11.83      9.93 o 
  -6   7  10        0.28       13.72      9.46 o 
  -5   7  10       33.84       36.93      9.37 o 
  -4   7  10        5.16        3.99      6.59 o 
  -3   7  10      252.95      233.60     16.52 o 
  -2   7  10       24.49       16.95      6.82 o 
  -1   7  10      268.19      251.42     15.42 o 
   0   7  10       12.47       12.52      8.76 o 
   1   7  10       33.14       15.41      6.83 o 
   2   7  10       37.86       31.96      5.93 o 
   3   7  10       28.47       31.24      7.40 o 
   4   7  10        2.56       -7.56      7.56 o 
  -7   8  10        7.22       20.81     10.41 o 
  -6   8  10        1.53       13.36      7.59 o 
  -5   8  10       67.78       72.00      8.25 o 
  -4   8  10       62.21       60.60      8.00 o 
  -3   8  10      113.59       95.10      9.11 o 
  -2   8  10        2.26       -1.41      6.25 o 
  -1   8  10        9.70        4.87      7.37 o 
   0   8  10        1.40        6.56      7.37 o 
   1   8  10        0.46       -2.81      6.44 o 
   2   8  10       32.53       34.23      6.17 o 
   3   8  10        1.42       -1.83      5.77 o 
  -7   9  10       42.77       36.84     12.06 o 
  -6   9  10        0.23       -7.44      7.44 o 
  -5   9  10       17.95       23.38     16.10 o 
  -4   9  10        0.78        0.98      6.43 o 
  -3   9  10        2.28       -4.89      6.47 o 
  -2   9  10        5.76        6.79      6.64 o 
  -1   9  10        4.25       -5.79      7.07 o 
   0   9  10       36.78       41.88      8.82 o 
   1   9  10       28.27       26.66      7.38 o 
   2   9  10       43.07       39.24      6.32 o 
   3   9  10        1.26        3.34      6.02 o 
  -7  10  10        6.57        0.84      8.39 o 
  -6  10  10        7.46        3.84      8.22 o 
  -5  10  10        0.09        4.76      6.81 o 
  -4  10  10      126.34      135.17      9.98 o 
  -3  10  10       11.72       12.07      9.98 o 
  -2  10  10       22.73       45.94      8.53 o 
  -1  10  10       12.44       -1.22      5.97 o 
   0  10  10       73.54       77.06      9.98 o 
   1  10  10       72.78       70.38     10.11 o 
   2  10  10        0.62        0.65      5.67 o 
   3  10  10        2.91        0.48      6.47 o 
  -7  11  10       50.42       60.11     10.66 o 
  -6  11  10        2.93       -6.01      7.95 o 
  -5  11  10        4.74       -0.38      8.29 o 
  -4  11  10        1.44        5.49      6.99 o 
  -3  11  10       28.79       22.28      7.40 o 
  -2  11  10       42.79       49.26      7.06 o 
  -1  11  10       57.73       55.65      7.29 o 
   0  11  10        6.97        9.44      8.11 o 
   1  11  10        0.46        2.37      6.58 o 
   2  11  10        0.17       -5.19      5.63 o 
   3  11  10        4.08       -6.02      8.31 o 
  -7  12  10       24.51       27.45     17.50 o 
  -6  12  10        0.37        3.91      8.58 o 
  -5  12  10       24.39       33.27      9.53 o 
  -4  12  10       38.32       37.26      9.36 o 
  -3  12  10        0.66       -6.81      6.81 o 
  -2  12  10        0.07        9.58      6.28 o 
  -1  12  10        8.13       23.39      6.82 o 
   0  12  10       53.72       57.96     10.45 o 
   1  12  10      126.34      130.66      9.90 o 
   2  12  10        7.38       10.00      6.48 o 
   3  12  10        0.88       -0.76      6.63 o 
  -7  13  10       33.30       44.44     10.68 o 
  -6  13  10        1.95       11.14      8.93 o 
  -5  13  10        1.64        1.80      8.49 o 
  -4  13  10        3.12        0.85      8.83 o 
  -3  13  10        0.12        0.60      8.74 o 
  -2  13  10        0.02       -3.30      6.75 o 
  -1  13  10        0.59        4.62      6.93 o 
   0  13  10       10.93        7.89      7.65 o 
   1  13  10        3.28        0.77     13.23 o 
   2  13  10       16.31       21.47      7.99 o 
  -6  14  10        0.58       -5.98      9.70 o 
  -5  14  10       29.58       41.29     10.32 o 
  -4  14  10        0.33        4.17      8.83 o 
  -3  14  10        0.82        1.36      8.74 o 
  -2  14  10       52.93       52.34      8.61 o 
  -1  14  10       33.73       36.32      8.33 o 
   0  14  10        0.43        3.52      7.43 o 
   1  14  10       89.15       81.29     11.91 o 
   2  14  10        4.61        3.34      7.11 o 
  -6  15  10        2.47        6.82     17.27 o 
  -5  15  10       19.04       14.86      9.53 o 
  -4  15  10       33.10       13.37      9.46 o 
  -3  15  10        0.15       16.02      9.08 o 
  -2  15  10        6.23        6.24      6.09 o 
  -1  15  10        2.09       -0.99      6.20 o 
   0  15  10       13.62        8.30      9.54 o 
   1  15  10        3.54        2.30     12.50 o 
   2  15  10        8.91        3.71      8.67 o 
  -6  16  10        0.28       -5.82      9.55 o 
  -5  16  10       61.08       54.92      7.64 o 
  -4  16  10        6.44        9.07      6.92 o 
  -3  16  10        2.56        0.07      6.75 o 
  -2  16  10       31.41       19.72      5.52 o 
  -1  16  10       40.47       43.95      7.23 o 
   0  16  10       32.81       34.30      8.79 o 
   1  16  10        5.86        4.52      8.21 o 
   2  16  10       26.98       16.76      9.22 o 
  -5  17  10       46.07       29.42      7.66 o 
  -4  17  10       21.14       27.38      7.45 o 
  -3  17  10        2.86       -2.35      6.70 o 
  -2  17  10        0.21       -4.49      4.49 o 
  -1  17  10        0.08        5.09      7.41 o 
   0  17  10        0.50       -8.80      8.80 o 
   1  17  10       12.53        6.19      9.04 o 
  -5  18  10        0.46        2.55      7.12 o 
  -4  18  10        0.92       -6.96      6.96 o 
  -3  18  10        2.44        9.21      7.48 o 
  -2  18  10      218.29      200.96      8.51 o 
  -1  18  10        4.89       -1.88      6.55 o 
   0  18  10       16.81       23.29      8.91 o 
   1  18  10        0.76       -4.90      7.95 o 
  -4  19  10        0.03       -5.92      7.32 o 
  -3  19  10       10.83       20.49      8.14 o 
  -2  19  10       35.51       59.94      5.73 o 
  -1  19  10        1.45        0.98      6.97 o 
   0  19  10       12.76       19.17      8.56 o 
  -3  20  10        0.05        8.50      7.83 o 
  -2  20  10      129.26      132.44      9.77 o 
  -1  20  10        0.03       -3.95      6.81 o 
  -5   0  11        1.38        2.10      6.51 o 
  -3   0  11       95.28       84.47     12.06 o 
  -1   0  11       13.07      -10.88     12.77 o 
   1   0  11       10.43       -3.38     11.83 o 
   3   0  11        3.85        7.99     11.11 o 
  -6   1  11        4.07        0.69      5.86 o 
  -5   1  11        5.63        5.84      4.79 o 
  -4   1  11       40.02       31.63      5.44 o 
  -3   1  11      117.06      113.17      7.65 o 
  -2   1  11        3.55       14.98     10.20 o 
  -1   1  11       19.65       21.94     10.35 o 
   0   1  11        3.32        8.10      7.59 o 
   1   1  11       19.16       20.60      7.98 o 
   2   1  11        8.27       -2.14      7.64 o 
   3   1  11       10.63        8.57      7.79 o 
  -7   2  11        5.40       -3.31      8.04 o 
  -6   2  11        0.15       -5.19      6.81 o 
  -5   2  11       20.67       18.31      4.85 o 
  -4   2  11       24.11       23.13      6.23 o 
  -3   2  11       23.65       14.08      6.58 o 
  -2   2  11        2.93       -9.37      9.37 o 
  -1   2  11       56.70       77.80     12.70 o 
   0   2  11        7.60       15.35      7.91 o 
   1   2  11        8.54        4.11      6.94 o 
   2   2  11        0.67        4.13      7.17 o 
   3   2  11       25.89       41.65      8.63 o 
  -7   3  11        0.69       11.83      8.99 o 
  -6   3  11        1.73        1.24      6.04 o 
  -5   3  11       16.23       11.26      4.83 o 
  -4   3  11       54.45       58.67      5.96 o 
  -3   3  11       45.40       39.85      7.57 o 
  -2   3  11        6.06        6.62     10.03 o 
  -1   3  11       26.00        9.45     10.35 o 
   0   3  11       50.13       50.10      8.90 o 
   1   3  11        1.45       -6.93      6.93 o 
   2   3  11      193.66      197.85     11.69 o 
   3   3  11        3.02        3.48      6.74 o 
  -7   4  11      104.29      111.17     12.77 o 
  -6   4  11        0.74       10.21      6.50 o 
  -5   4  11       10.35       12.81      4.87 o 
  -4   4  11       24.83       14.74      5.07 o 
  -3   4  11       43.03       31.97      7.33 o 
  -2   4  11        1.60        3.00      6.45 o 
  -1   4  11       18.87       23.41     10.53 o 
   0   4  11        1.01        0.46      7.69 o 
   1   4  11        8.45        7.67      7.05 o 
   2   4  11        0.01        1.98      7.43 o 
   3   4  11        4.05        8.17      6.62 o 
  -7   5  11       28.54        8.51      9.46 o 
  -6   5  11       55.31       61.77      8.03 o 
  -5   5  11        1.04       -3.26      4.53 o 
  -4   5  11       45.06       36.68      5.47 o 
  -3   5  11        1.52       13.13      9.45 o 
  -2   5  11        1.35       -6.47      6.47 o 
  -1   5  11       13.60       30.17     13.48 o 
   0   5  11        0.00       -1.19      7.85 o 
   1   5  11        3.39        5.34      8.47 o 
   2   5  11       59.90       55.33      8.82 o 
   3   5  11        0.98       -6.30      6.39 o 
  -7   6  11        5.59       -4.73      9.93 o 
  -6   6  11       18.82       21.80     11.35 o 
  -5   6  11       19.74        8.38      4.60 o 
  -4   6  11       15.12        2.03      7.62 o 
  -3   6  11        8.14        8.78      6.77 o 
  -2   6  11        1.43        4.30      6.64 o 
  -1   6  11        0.09       -4.58      9.68 o 
   0   6  11        5.10        9.63      8.99 o 
   1   6  11       10.28        4.06      9.75 o 
   2   6  11       52.76       54.26     11.85 o 
   3   6  11       12.81       22.47      7.35 o 
  -7   7  11        0.02        3.31      9.93 o 
  -6   7  11       17.20       15.65      8.02 o 
  -5   7  11        0.06        1.67      7.31 o 
  -4   7  11        0.58       -4.12      6.77 o 
  -3   7  11        0.11        2.91      7.00 o 
  -2   7  11        1.46       10.71      8.29 o 
  -1   7  11       36.59       47.92     11.84 o 
   0   7  11        2.05       12.02      8.27 o 
   1   7  11        2.52       -3.05      8.07 o 
   2   7  11       83.05       74.98     12.56 o 
   3   7  11        5.95        9.37      7.00 o 
  -7   8  11       22.26        6.24      8.39 o 
  -6   8  11        1.15        4.14      8.74 o 
  -5   8  11       64.85       84.27     14.06 o 
  -4   8  11        5.92        3.59      7.17 o 
  -3   8  11       80.47       70.91      9.11 o 
  -2   8  11        0.48        4.23      6.94 o 
  -1   8  11        1.22       -4.26      8.03 o 
   0   8  11       25.59       29.53      9.14 o 
   1   8  11        8.60       18.42      8.91 o 
   2   8  11       46.48       31.38      7.18 o 
  -7   9  11        3.23       10.52     10.17 o 
  -6   9  11       17.32       16.59      9.01 o 
  -5   9  11        3.49       10.05      7.44 o 
  -4   9  11        1.40       12.86      7.44 o 
  -3   9  11       17.20       24.22      8.61 o 
  -2   9  11        4.57       -3.59      7.28 o 
  -1   9  11       30.02       28.83      8.56 o 
   0   9  11       41.31       22.35      9.15 o 
   1   9  11       11.79        5.76     10.50 o 
   2   9  11        3.83       -7.10      7.10 o 
  -7  10  11        0.10       -6.35      8.49 o 
  -6  10  11        2.74       12.90      9.18 o 
  -5  10  11       13.92       17.19      9.18 o 
  -4  10  11       36.07       34.52      8.33 o 
  -3  10  11       31.55       33.92     11.96 o 
  -2  10  11        8.76        7.12      7.71 o 
  -1  10  11        0.98       -7.45      7.97 o 
   0  10  11       79.16       60.20     12.41 o 
   1  10  11        1.08       -6.66      6.89 o 
   2  10  11       15.22       -0.15      7.83 o 
  -6  11  11        7.18        1.03      9.32 o 
  -5  11  11        5.21        1.22      8.74 o 
  -4  11  11       21.46       22.80      8.13 o 
  -3  11  11       61.69       58.38      9.99 o 
  -2  11  11        2.25       10.76      7.46 o 
  -1  11  11        4.30        7.96      8.47 o 
   0  11  11        2.45       -3.57      8.43 o 
   1  11  11        1.37        4.49      7.37 o 
   2  11  11       24.91       21.69      8.10 o 
  -6  12  11        0.85       -9.08      9.08 o 
  -5  12  11        8.50       14.92     16.56 o 
  -4  12  11       12.54        5.50      8.00 o 
  -3  12  11        2.22        3.68      7.71 o 
  -2  12  11        2.70       -8.38      8.38 o 
  -1  12  11       57.76       62.68     10.05 o 
   0  12  11      103.15       94.55      9.08 o 
   1  12  11       32.16       49.26      8.30 o 
   2  12  11        2.86        3.27      9.49 o 
  -6  13  11       10.25       11.83     10.22 o 
  -5  13  11       31.50       50.59     11.12 o 
  -4  13  11        6.33       -6.48      9.28 o 
  -3  13  11        1.62       -3.79      8.83 o 
  -2  13  11       15.77       23.59      8.93 o 
  -1  13  11       28.26       14.84      9.00 o 
   0  13  11       27.82       38.82      8.79 o 
   1  13  11       61.41       70.74     10.31 o 
  -5  14  11       12.49       10.83      9.53 o 
  -4  14  11        0.07        9.32      9.87 o 
  -3  14  11       18.75       16.80      9.80 o 
  -2  14  11        7.56       16.62      9.97 o 
  -1  14  11       10.58        8.25      7.73 o 
   0  14  11       19.33       18.35      8.57 o 
   1  14  11       49.60       58.44     10.25 o 
  -5  15  11       25.35       43.91     11.11 o 
  -4  15  11       47.82       67.37     12.16 o 
  -3  15  11        3.72        7.10     15.37 o 
  -2  15  11       93.43      110.79      9.83 o 
  -1  15  11        0.01        4.22     12.72 o 
   0  15  11       71.38       82.73     10.12 o 
   1  15  11       29.22       36.43      9.96 o 
  -5  16  11       31.58       36.85      7.93 o 
  -4  16  11       18.44       34.68      7.81 o 
  -3  16  11        8.05        6.56      8.13 o 
  -2  16  11      102.98      109.81     10.29 o 
  -1  16  11       13.66       13.42      8.74 o 
   0  16  11       18.03       21.72      9.25 o 
  -4  17  11       24.53       32.68      8.13 o 
  -3  17  11       16.52       35.73      8.34 o 
  -2  17  11       10.84        1.39     10.93 o 
  -1  17  11        0.85       -0.76      8.19 o 
   0  17  11        2.14       11.83     17.50 o 
  -3  18  11        3.59        7.33      7.55 o 
  -2  18  11        0.08        5.96      8.09 o 
  -1  18  11        0.10        5.20     17.50 o 
  -6   0  12        5.21        7.64     18.21 o 
  -4   0  12      139.04      129.20     19.39 o 
  -2   0  12       56.18       82.31     19.87 o 
   0   0  12       21.15       30.28     17.03 o 
   2   0  12        5.14        9.32     11.45 o 
  -6   1  12        1.47       -7.35      7.44 o 
  -5   1  12       32.65       45.76      6.35 o 
  -4   1  12      586.75      532.95     14.47 o 
  -3   1  12       11.13       17.27     11.04 o 
  -2   1  12        7.19       -9.53      9.53 o 
  -1   1  12       25.20       26.22     11.54 o 
   0   1  12        3.92        3.62     10.35 o 
   1   1  12        4.45        2.73      8.64 o 
   2   1  12        3.75       -5.22      7.65 o 
  -7   2  12        1.05        5.68      9.46 o 
  -6   2  12       19.53       35.51      7.48 o 
  -5   2  12        2.37       -1.11      5.28 o 
  -4   2  12        0.41       -1.43      5.45 o 
  -3   2  12        0.77       -4.70      8.47 o 
  -2   2  12        2.96        6.01     10.50 o 
  -1   2  12        0.99       -9.53      9.53 o 
   0   2  12        2.26        4.95     10.53 o 
   1   2  12        2.09       -1.82      8.54 o 
   2   2  12       30.07       39.43      8.69 o 
  -7   3  12        2.98        7.10      9.46 o 
  -6   3  12        0.19       -2.40      9.47 o 
  -5   3  12        0.21       -1.11      5.35 o 
  -4   3  12      368.31      340.09     17.39 o 
  -3   3  12       15.56       16.54      7.69 o 
  -2   3  12        0.87       -9.49      9.49 o 
  -1   3  12       23.56        9.23     10.69 o 
   0   3  12        0.96        0.02     10.35 o 
   1   3  12       29.69       16.24      9.43 o 
   2   3  12       18.93       17.35      8.26 o 
  -7   4  12       21.90       22.23     10.41 o 
  -6   4  12       11.99        6.36      7.28 o 
  -5   4  12        3.67        6.82      8.34 o 
  -4   4  12       11.56        8.93      7.57 o 
  -3   4  12        0.00        0.26      7.07 o 
  -2   4  12       36.74       48.28     12.36 o 
  -1   4  12        0.29       -0.18     10.30 o 
   0   4  12       14.74        2.96     10.53 o 
   1   4  12        6.32       16.71      9.53 o 
   2   4  12       32.19       40.93      8.89 o 
  -7   5  12       34.86       36.42     11.35 o 
  -6   5  12       37.60       39.34      8.13 o 
  -5   5  12        1.95        4.62      5.28 o 
  -4   5  12       19.95       13.30     12.39 o 
  -3   5  12        3.00       -5.98      7.10 o 
  -2   5  12       24.69        8.44     16.79 o 
  -1   5  12       51.05       32.15     11.99 o 
   0   5  12        2.76       -3.59     10.87 o 
   1   5  12       16.92       17.81      9.72 o 
   2   5  12       37.82       59.83     12.10 o 
  -6   6  12       13.62       29.23      9.45 o 
  -5   6  12        0.21        3.96     13.00 o 
  -4   6  12       50.81       54.05      8.78 o 
  -3   6  12       38.31       30.62      8.01 o 
  -2   6  12       23.38       32.88     12.04 o 
  -1   6  12        0.32      -13.72     13.72 o 
   0   6  12        9.27        5.88     11.36 o 
   1   6  12       13.81        1.63     10.76 o 
   2   6  12      102.04      113.70     12.54 o 
  -6   7  12       18.30       15.75     13.01 o 
  -5   7  12        7.08       12.15      8.06 o 
  -4   7  12       11.38        5.52      7.69 o 
  -3   7  12        0.33       -7.04      7.04 o 
  -2   7  12       19.13       28.88     11.69 o 
  -1   7  12       18.06       23.84     11.69 o 
   0   7  12       10.90       11.85     11.54 o 
   1   7  12        6.74       15.28      9.28 o 
  -6   8  12        0.25        7.32      9.18 o 
  -5   8  12       11.00        8.57      7.85 o 
  -4   8  12        1.49        1.71      7.62 o 
  -3   8  12       24.29       22.20     11.70 o 
  -2   8  12        2.49        4.19     16.79 o 
  -1   8  12        0.06       -1.25     10.87 o 
   0   8  12       25.53       27.97      9.85 o 
   1   8  12       16.62       20.85      9.89 o 
  -6   9  12        8.58        6.60      9.93 o 
  -5   9  12       21.78       23.13      8.44 o 
  -4   9  12        4.24        5.10     10.35 o 
  -3   9  12       41.30       47.65      9.62 o 
  -2   9  12       26.92       39.68     15.37 o 
  -1   9  12       35.10       23.18     12.04 o 
   0   9  12       44.97       54.65     10.62 o 
   1   9  12        5.07        0.88     11.02 o 
  -6  10  12        2.03       -7.86      8.93 o 
  -5  10  12       43.25       50.67      9.18 o 
  -4  10  12        0.94       -2.19      7.84 o 
  -3  10  12        0.11       -1.15      7.57 o 
  -2  10  12        0.00        0.19      7.91 o 
  -1  10  12        0.24        4.49     11.36 o 
   0  10  12       58.95       49.69     11.04 o 
   1  10  12       12.25       17.17     12.47 o 
  -5  11  12       10.76        8.46      8.33 o 
  -4  11  12        0.75       28.02     16.30 o 
  -3  11  12       14.12       26.29      8.77 o 
  -2  11  12       33.20       39.78      9.41 o 
  -1  11  12        6.01       16.56     12.04 o 
   0  11  12        0.24        7.84      9.37 o 
   1  11  12        2.50       11.64     16.56 o 
  -5  12  12        3.00        3.31      9.45 o 
  -4  12  12       12.13       22.44      8.91 o 
  -3  12  12       13.37       16.11      8.31 o 
  -2  12  12        0.00        0.74      9.99 o 
  -1  12  12       36.81       36.35     13.21 o 
   0  12  12       76.58       79.77      9.32 o 
  -5  13  12       45.03       43.19     10.94 o 
  -4  13  12        5.60        8.12     15.37 o 
  -3  13  12       54.72       59.06      9.76 o 
  -2  13  12        5.79        2.12      8.47 o 
  -1  13  12       55.49       76.08     15.01 o 
   0  13  12        8.59        5.91      8.91 o 
  -4  14  12        7.54        9.42     10.41 o 
  -3  14  12        0.10       -3.38     15.85 o 
  -2  14  12       40.79       51.99     11.64 o 
  -1  14  12        0.55        1.82      9.97 o 
  -3  15  12        9.32        0.12     10.11 o 
  -2  15  12       17.32       31.22     14.72 o 
  -1  15  12        4.57       12.30     18.92 o 
  -5   0  13       46.10       47.39      9.80 o 
  -3   0  13       64.76      117.79     22.23 o 
  -1   0  13      313.30      347.69     32.17 o 
   1   0  13      124.37      141.91     24.13 o 
  -6   1  13        5.92       10.12      6.00 o 
  -5   1  13       77.35       83.26      7.50 o 
  -4   1  13       42.06       61.07      8.91 o 
  -3   1  13        0.85       -4.38     11.36 o 
  -2   1  13       24.24        9.93     12.04 o 
  -1   1  13       13.21       12.77     11.71 o 
   0   1  13       36.66       47.83     13.72 o 
   1   1  13        5.68       -2.84     12.04 o 
  -6   2  13        0.06       -4.94      5.73 o 
  -5   2  13       28.95       38.50      6.80 o 
  -4   2  13        3.06       -6.34      7.52 o 
  -3   2  13       69.16      105.50     19.39 o 
  -2   2  13       10.10        6.82     17.27 o 
  -1   2  13       10.53       14.91     22.00 o 
   0   2  13        5.26        8.47     17.74 o 
   1   2  13       69.15       81.23     15.37 o 
  -6   3  13        0.46        1.37      7.63 o 
  -5   3  13        3.64       -5.77      5.77 o 
  -4   3  13        3.52        9.16      7.61 o 
  -3   3  13        0.84       -2.47     18.92 o 
  -2   3  13       23.94       13.72     11.87 o 
  -1   3  13       29.55       46.63     13.33 o 
   0   3  13        3.06        4.81     11.69 o 
   1   3  13       29.38       20.72     13.18 o 
  -6   4  13        5.13       12.43      8.06 o 
  -5   4  13       11.69       18.25      9.65 o 
  -4   4  13       36.64       35.57      8.65 o 
  -3   4  13       46.11       56.72     13.37 o 
  -2   4  13       29.79       43.42     13.18 o 
  -1   4  13       78.88      106.69     16.08 o 
   0   4  13       20.28       41.81     13.54 o 
  -6   5  13        3.42       -5.41      7.85 o 
  -5   5  13       11.34       10.51     16.41 o 
  -4   5  13        6.80        7.51      7.77 o 
  -3   5  13       10.21       37.19     19.63 o 
  -2   5  13        2.01       21.97     12.32 o 
  -1   5  13        4.00       -1.70     11.59 o 
   0   5  13       17.13        3.84     14.66 o 
  -5   6  13        2.91       -7.57      7.57 o 
  -4   6  13       35.52       47.02      9.41 o 
  -3   6  13        2.72       -7.75      7.75 o 
  -2   6  13        5.87       22.78     12.51 o 
  -1   6  13        6.19        1.89     11.87 o 
   0   6  13       19.97       27.87     13.21 o 
  -5   7  13        6.48        0.42      8.01 o 
  -4   7  13        5.30       -7.52      7.52 o 
  -3   7  13       10.07        2.95      8.20 o 
  -2   7  13       43.03       29.72     12.85 o 
  -1   7  13        0.01        0.36     14.66 o 
   0   7  13        3.88        6.21     12.46 o 
  -5   8  13       23.61       22.12      8.72 o 
  -4   8  13        0.00        7.43      8.32 o 
  -3   8  13       15.33       17.58      8.49 o 
  -2   8  13       35.21       34.30     13.38 o 
  -1   8  13       10.08       -2.42     12.03 o 
   0   8  13       26.77       13.02     14.43 o 
  -5   9  13       12.38       -5.28     10.50 o 
  -4   9  13        0.10       -7.92      7.92 o 
  -3   9  13        0.34       -1.25      8.32 o 
  -2   9  13        7.47       13.72     12.38 o 
  -1   9  13       19.94       28.45     12.99 o 
  -4  10  13       54.80       55.24      9.87 o 
  -3  10  13        4.50        3.27      8.20 o 
  -2  10  13       13.39       17.27     12.71 o 
  -1  10  13        8.54        1.17     11.87 o 
  -4  11  13       16.76       15.77      9.17 o 
  -3  11  13       34.17       38.25      9.34 o 
  -2  11  13       49.54       45.17     14.04 o 
  -3  12  13        0.01      -11.83     17.03 o 
  -4   0  14       13.01       28.86     19.39 o 
  -2   0  14       87.15      121.10     23.65 o 
  -4   1  14       87.03       94.68     17.03 o 
  -3   1  14       45.85       81.96     15.55 o 
  -2   1  14        4.96        0.05     16.56 o 
  -1   1  14       17.35       26.73     13.38 o 
  -4   2  14       34.73       32.95     13.85 o 
  -3   2  14        1.46       19.73     12.99 o 
  -2   2  14        0.01        2.54     12.32 o 
  -4   3  14        2.35      -11.54     11.54 o 
  -3   3  14       23.42       34.77     13.21 o 
  -2   3  14        0.02       -3.94     12.21 o 
  -4   4  14       35.98       37.92     18.16 o 
  -3   4  14       11.74       31.24     13.52 o 
  -2   4  14       38.90       25.07     13.38 o 
  -3   5  14        3.48        1.48     12.36 o 
  -2   5  14        0.13       -2.70     12.21 o 
  -3   6  14       25.41       36.67     13.88 o 
                                                 
